# Supplementary material for: AMiGA: Software for Automated Analysis of Microbial Growth Assays
Source: mSystems. 2021 Jul 13;6(4):e00508-21. doi: 10.1128/mSystems.00508-21 (PMC8409736; doi:10.1128/mSystems.00508-21)
Supplement: DATA SET S1 [file msystems.00508-21-sd001.xlsx]

## Sheet: Caption
Supplemental Data 1. Microbial growth parameters estimated with AMiGA for CD2015, a ribotype 027 C. difficile clinical isolate, on two replicates of Biolog Phenotype Microarray 1 plate. 1) "pooled_summary" reports the growth parameters based on a model that pools two technical replicates of Biolog PM1 plate. "pooled_diauxie" reports the growth parameters for all growth phases in each well where m…

## Sheet: pooled_summary
Sample_ID	Isolate	Substrate	PM	Group	Control	auc_log	k_log	death_log	gr	dr	td	lagC	lagP	t_k	t_gr	t_dr	diauxie	MSE	norm(auc_log)	norm(k_log)	norm(death_log)	norm(gr)	norm(dr)	norm(td)	norm(lagC)	norm(lagP)	norm(t_k)	norm(t_gr)	norm(t_dr)
0	CD2015	Negative Control	1	1	1	23.5807	1.26674	0.149807	0.385405	-0.0314182	1.79849	0.414099	0.166667	13.1667	0.166667	21.5	0	0.00842287	1	1	1	1	1	1	1	1	1	1	1
1	CD2015	L-Arabanose	1	1	0	22.5517	1.22899	0.186572	0.388851	-0.0299407	1.78255	0.355725	0.166667	12.3333	0.166667	15.8333	0	0.00978267	0.95636	0.970201	1.24542	1.00894	0.952974	0.991138	0.859033	1	0.936709	1	0.736434
2	CD2015	N-Acetyl-D-Glucosamine	1	1	0	32.3969	2.1537	1.51956	0.57982	-0.26659	1.19545	0.814133	0.166667	6.66667	2.5	17.3333	0	0.0205886	1.37387	1.70019	10.1435	1.50444	8.48521	0.664697	1.96603	1	0.506329	15	0.806202
3	CD2015	D-Saccharic Acid	1	1	0	23.0799	1.26214	0.16723	0.325381	-0.0311826	2.13026	0.530291	0.166667	11.1667	1.66667	21.5	0	0.00656684	0.97876	0.996374	1.11631	0.844258	0.992502	1.18447	1.28059	1	0.848101	10	1
4	CD2015	Succinic Acid	1	1	0	26.629	1.51866	0.228382	0.344202	-0.0259814	2.01378	0.453838	0.166667	10	0.166667	19.3333	0	0.00800398	1.12927	1.19888	1.52451	0.893093	0.826956	1.1197	1.09596	1	0.759494	1	0.899225
5	CD2015	D-Galactose	1	1	0	23.1341	1.27158	0.171019	0.341635	-0.0449985	2.02891	0.652508	0.166667	9.5	2	21.5	0	0.00550263	0.981061	1.00383	1.1416	0.88643	1.43224	1.12812	1.57573	1	0.721519	12	1
6	CD2015	L-Aspartic Acid	1	1	0	22.8394	1.25228	0.164222	0.349041	-0.0259877	1.98586	0.60634	0.166667	9.66667	2	21.5	0	0.00436971	0.968563	0.988584	1.09623	0.905648	0.827155	1.10418	1.46424	1	0.734177	12	1
7	CD2015	L-Proline	1	1	0	22.6988	1.23918	0.116576	0.362776	-0.0219846	1.91068	0.424863	0.166667	6.5	0.833333	7.83333	0	0.0126154	0.962601	0.978246	0.778178	0.941285	0.699742	1.06238	1.02599	1	0.493671	5	0.364341
8	CD2015	D-Alanine	1	1	0	21.5729	1.19121	0.184819	0.343035	-0.0302517	2.02063	0.407	0.166667	6.83333	0.5	21.5	0	0.0156038	0.914852	0.940378	1.23372	0.890063	0.962874	1.12352	0.982855	1	0.518987	3	1
9	CD2015	D-Trehalose	1	1	0	36.3571	2.11187	0.0834183	0.403235	-0.0373751	1.71897	0.467432	0.166667	16.8333	0.166667	21.5	0	0.0383044	1.54182	1.66718	0.55684	1.04626	1.1896	0.955782	1.12879	1	1.27848	1	1
10	CD2015	D-Mannose	1	1	0	35.9758	2.08478	0.224943	0.400281	-0.0486802	1.73165	0.537632	0.166667	14.5	0.833333	21.5	0	0.0325745	1.52564	1.64579	1.50156	1.0386	1.54943	0.962837	1.29832	1	1.10127	5	1
11	CD2015	Dulcitol	1	1	0	21.7953	1.20775	0.198707	0.321271	-0.033091	2.15752	0.476183	0.166667	7.33333	0.833333	21.5	0	0.0204119	0.924284	0.953437	1.32642	0.833592	1.05324	1.19963	1.14992	1	0.556962	5	1
12	CD2015	D-Serine	1	1	0	25.5148	1.42502	0.012887	0.393131	-0.0303966	1.76314	0.821783	0.166667	20.5	2.16667	21.5	1	0.00093977	1.08202	1.12495	0.0860241	1.02005	0.967483	0.980347	1.98451	1	1.55696	13	1
13	CD2015	D-Sorbitol	1	1	0	31.9392	2.03513	0.205765	0.34673	-0.105046	1.9991	0.641828	0.166667	17.8333	2	21.5	1	0.0151526	1.35446	1.60659	1.37354	0.899651	3.34349	1.11154	1.54994	1	1.35443	12	1
14	CD2015	Glycerol	1	1	0	23.3576	1.30767	0.192502	0.321779	-0.0316094	2.15411	0.583528	0.166667	7	1.83333	21.5	0	0.0102503	0.990536	1.03232	1.285	0.834912	1.00609	1.19773	1.40915	1	0.531646	11	1
15	CD2015	L-Fucose	1	1	0	23.3245	1.2828	0.156846	0.322831	-0.020857	2.14709	0.582551	0.166667	7.33333	2	21.5	0	0.00746124	0.989134	1.01268	1.04699	0.83764	0.663852	1.19383	1.40679	1	0.556962	12	1
16	CD2015	D-Glucuronic Acid	1	1	0	21.1612	1.16994	0.153878	0.305275	-0.0301758	2.27056	0.653079	0.166667	9.83333	2	21.5	0	0.0046741	0.897394	0.923584	1.02718	0.79209	0.960458	1.26248	1.57711	1	0.746835	12	1
17	CD2015	D-Gluconic Acid	1	1	0	23.3685	1.29415	0.162015	0.313388	-0.033217	2.21179	0.541344	0.166667	7.33333	1.66667	21.5	0	0.0121044	0.990999	1.02164	1.08149	0.813138	1.05725	1.2298	1.30728	1	0.556962	10	1
18	CD2015	D,L-alpha-GlycerolPhosphate	1	1	0	22.3243	1.23512	0.161919	0.304397	-0.0302544	2.27712	0.52407	0.166667	7.33333	1.5	21.5	0	0.0116897	0.946718	0.975044	1.08085	0.789811	0.962958	1.26613	1.26557	1	0.556962	9	1
19	CD2015	D-Xylose	1	1	0	27.4004	1.52997	0.00317631	0.391029	-0.00834255	1.77262	0.327476	0.166667	20.6667	0.166667	21.5	0	0.0144324	1.16198	1.2078	0.0212027	1.01459	0.265533	0.985618	0.790816	1	1.56962	1	1
20	CD2015	L-Lactic Acid	1	1	0	22.0202	1.24584	0.197322	0.301682	-0.023307	2.29761	0.481595	0.166667	7.83333	1.16667	16.1667	0	0.02125	0.933823	0.983503	1.31718	0.782766	0.74183	1.27752	1.163	1	0.594937	7	0.751938
21	CD2015	Formic Acid	1	1	0	21.6799	1.22557	0.186644	0.294604	-0.0242735	2.35281	0.502909	0.166667	7.5	1.33333	21.5	0	0.0186089	0.919388	0.9675	1.2459	0.764402	0.772595	1.30821	1.21447	1	0.56962	8	1
22	CD2015	D-Mannitol	1	1	0	30.4406	2.02086	1.57871	0.487099	-0.301513	1.42301	0.934004	0.166667	10	2.66667	18.3333	0	0.0342239	1.29091	1.59532	10.5383	1.26386	9.59676	0.791226	2.25551	1	0.759494	16	0.852713
23	CD2015	L-Glutamic Acid	1	1	0	21.8597	1.21164	0.183043	0.325952	-0.0280414	2.12653	0.471582	0.166667	7	1	21.5	0	0.0280373	0.927015	0.956508	1.22186	0.845738	0.892521	1.1824	1.13881	1	0.531646	6	1
24	CD2015	D-Glucose-6-Phospate	1	1	0	22.6426	1.23904	0.171685	0.344603	-0.0257508	2.01144	0.471148	0.166667	12	1.33333	17.3333	0	0.00960042	0.960216	0.978132	1.14604	0.894131	0.819614	1.1184	1.13777	1	0.911392	8	0.806202
25	CD2015	D-Galactonic Acid-gamma-Lactone	1	1	0	22.4289	1.25545	0.154739	0.288085	-0.0247041	2.40605	0.559538	0.166667	8.16667	1.16667	21.5	0	0.0226589	0.951153	0.991086	1.03293	0.747486	0.7863	1.33782	1.35122	1	0.620253	7	1
26	CD2015	D,L-Malic Acid	1	1	0	22.2285	1.26299	0.21041	0.298963	-0.0333113	2.3185	0.633697	0.166667	7.5	2.16667	21.5	0	0.0136012	0.942657	0.997043	1.40454	0.775712	1.06026	1.28914	1.5303	1	0.56962	13	1
27	CD2015	D-Ribose	1	1	0	30.1811	1.79376	0.00529716	0.389547	-0.0129299	1.77937	0.363545	0.166667	20.6667	0.166667	21.5	1	0.012677	1.27991	1.41605	0.03536	1.01075	0.411541	0.989366	0.877918	1	1.56962	1	1
28	CD2015	Tween 20	1	1	0	20.0546	1.10216	0.0989008	0.285509	-0.0196248	2.42776	0.738763	0.166667	6.66667	2.33333	21.5	0	0.00802392	0.850464	0.870077	0.66019	0.740803	0.624631	1.34989	1.78402	1	0.506329	14	1
29	CD2015	L-Rhamnose	1	1	0	23.4095	1.28679	0.149864	0.32569	-0.0309734	2.12824	0.679203	0.166667	11	2.16667	21.5	0	0.00566613	0.992737	1.01583	1.00038	0.845059	0.985843	1.18335	1.64019	1	0.835443	13	1
30	CD2015	D-Fructose	1	1	0	36.0743	2.24873	1.42227	0.605998	-0.29852	1.14381	1.0559	0.166667	10	2.66667	19.6667	0	0.0111743	1.52982	1.77521	9.49403	1.57237	9.5015	0.635984	2.54988	1	0.759494	16	0.914729
31	CD2015	Acetic Acid	1	1	0	23.323	1.27865	0.183891	0.353741	-0.032241	1.95947	0.426855	0.166667	7.16667	1	21.5	0	0.0110739	0.989071	1.00941	1.22753	0.917843	1.02619	1.08951	1.0308	1	0.544304	6	1
32	CD2015	alpha-D-Glucose	1	1	0	37.7588	2.25847	0.987506	0.575539	-0.340961	1.20434	1.14594	0.166667	10.3333	2.83333	21.5	0	0.0176764	1.60126	1.7829	6.59187	1.49334	10.8523	0.669641	2.76731	1	0.78481	17	1
33	CD2015	Maltose	1	1	0	22.7328	1.24871	0.147881	0.306034	-0.0352412	2.26493	0.551933	0.166667	12.5	1.66667	21.5	0	0.0149228	0.96404	0.985769	0.987143	0.794059	1.12168	1.25935	1.33285	1	0.949367	10	1
34	CD2015	D-Melibiose	1	1	0	22.5639	1.23245	0.170767	0.34132	-0.0331375	2.03078	0.458126	0.166667	7.16667	0.833333	21.5	0	0.0174905	0.956879	0.972934	1.13991	0.885614	1.05472	1.12916	1.10632	1	0.544304	5	1
35	CD2015	Thymidine	1	1	0	23.7086	1.27866	0.044744	0.325243	-0.0259425	2.13117	0.472688	0.166667	14	1	21.5	0	0.0174582	1.00542	1.00941	0.298678	0.843899	0.825717	1.18498	1.14148	1	1.06329	6	1
36	CD2015	L-Asparagine	1	1	0	22.228	1.25184	0.242537	0.348228	-0.0352118	1.9905	0.455776	0.166667	6.66667	1.16667	15	0	0.0168695	0.942632	0.988243	1.619	0.903539	1.12075	1.10676	1.10065	1	0.506329	7	0.697674
37	CD2015	D-Aspartic Acid	1	1	0	21.7686	1.2427	0.242505	0.326242	-0.0372985	2.12464	0.496875	0.166667	6.83333	1.16667	21.5	0	0.0144366	0.923153	0.981028	1.61879	0.846492	1.18716	1.18135	1.19989	1	0.518987	7	1
38	CD2015	D-Glucosaminic Acid	1	1	0	23.4747	1.28185	0.166602	0.341297	-0.0309844	2.03092	0.483624	0.166667	7	1.33333	21.5	0	0.0122927	0.995502	1.01193	1.11212	0.885553	0.986194	1.12924	1.16789	1	0.531646	8	1
39	CD2015	1,2-Propanediol	1	1	0	23.6879	1.32271	0.200267	0.336385	-0.0327824	2.06058	0.602771	0.166667	6.66667	2	21.5	0	0.0127978	1.00454	1.04419	1.33684	0.872809	1.04342	1.14573	1.45562	1	0.506329	12	1
40	CD2015	Tween 40	1	1	0	21.6719	1.17904	0.09891	0.319658	-0.0215669	2.1684	0.556873	0.166667	6.33333	1.83333	7.5	0	0.0105122	0.919051	0.930767	0.660251	0.829407	0.686445	1.20568	1.34478	1	0.481013	11	0.348837
41	CD2015	alpha-Keto-Glutaric Acid	1	1	0	23.5495	1.31041	0.149609	0.326145	-0.0299079	2.12528	0.773003	0.166667	11	2.33333	21.5	0	0.00558508	0.998675	1.03448	0.99868	0.846238	0.951928	1.1817	1.86671	1	0.835443	14	1
42	CD2015	alpha-Keto-Butyric Acid	1	1	0	28.936	1.6992	0.362384	0.356167	-0.0367633	1.94613	0.49794	0.166667	8.66667	1.16667	21.5	0	0.0226004	1.2271	1.3414	2.41901	0.924137	1.17013	1.08209	1.20247	1	0.658228	7	1
43	CD2015	alpha-Methyl-D-Galactoside	1	1	0	23.6546	1.30386	0.151308	0.322039	-0.0282245	2.15237	0.701472	0.166667	7.33333	2.33333	21.5	0	0.00720668	1.00313	1.02931	1.01003	0.835586	0.89835	1.19676	1.69397	1	0.556962	14	1
44	CD2015	alpha-D-Lactose	1	1	0	23.4858	1.28922	0.159721	0.323006	-0.0368817	2.14593	0.540392	0.166667	7.16667	1.66667	21.5	0	0.0112788	0.995976	1.01775	1.06618	0.838095	1.1739	1.19318	1.30498	1	0.544304	10	1
45	CD2015	Lactulose	1	1	0	23.2205	1.26298	0.163306	0.34131	-0.0352768	2.03085	0.457139	0.166667	7.16667	1	21.5	0	0.0136207	0.984725	0.997036	1.09011	0.885587	1.12282	1.12919	1.10394	1	0.544304	6	1
46	CD2015	Sucrose	1	1	0	22.7146	1.24831	0.169456	0.313882	-0.0320256	2.2083	0.549744	0.166667	7.16667	1.66667	21.5	0	0.0110925	0.96327	0.985455	1.13116	0.814422	1.01933	1.22786	1.32757	1	0.544304	10	1
47	CD2015	Uridine	1	1	0	23.0805	1.24007	0.112897	0.344022	-0.0331575	2.01483	0.447239	0.166667	12.8333	0.833333	21.5	0	0.0149652	0.978787	0.97895	0.753616	0.892625	1.05536	1.12029	1.08003	1	0.974684	5	1
48	CD2015	L-Glutamine	1	1	0	21.4917	1.19734	0.202419	0.335931	-0.0286649	2.06336	0.415024	0.166667	6.33333	1	15.6667	0	0.0206182	0.911409	0.945213	1.3512	0.871632	0.912367	1.14727	1.00223	1	0.481013	6	0.728682
49	CD2015	m-Tartaric Acid	1	1	0	21.8253	1.20856	0.155312	0.300358	-0.0201667	2.30773	0.464987	0.166667	7.83333	0.833333	17.3333	0	0.0217047	0.925556	0.954077	1.03675	0.779332	0.64188	1.28315	1.12289	1	0.594937	5	0.806202
50	CD2015	D-Glucose-1-Phosphate	1	1	0	22.2988	1.22976	0.166212	0.323277	-0.0316641	2.14413	0.497148	0.166667	7.16667	1.16667	21.5	0	0.0176891	0.945635	0.970808	1.10951	0.838797	1.00783	1.19218	1.20055	1	0.544304	7	1
51	CD2015	D-Fructose-6-Phosphate	1	1	0	23.781	1.27408	0.108199	0.372049	-0.0358314	1.86306	0.400702	0.166667	13.6667	0.333333	21.5	0	0.0145153	1.00849	1.0058	0.722259	0.965344	1.14047	1.0359	0.967648	1	1.03797	2	1
52	CD2015	Tween 80	1	1	0	21.077	1.16217	0.167356	0.334116	-0.0276427	2.07457	0.617203	0.166667	5.83333	2	21.5	0	0.00864323	0.893823	0.917448	1.11715	0.866922	0.879832	1.15351	1.49047	1	0.443038	12	1
53	CD2015	alpha-Hydroxy Glutaric Acid-gamma-Lactone	1	1	0	23.3293	1.28244	0.156745	0.337402	-0.0296797	2.05437	0.70692	0.166667	10.8333	2.16667	21.5	0	0.00602131	0.989336	1.0124	1.04631	0.875448	0.944667	1.14227	1.70713	1	0.822785	13	1
54	CD2015	alpha-Hydroxy Butyric Acid	1	1	0	26.1136	1.48535	0.266782	0.338196	-0.0383471	2.04954	0.464716	0.166667	11.5	0.833333	16.1667	0	0.0225874	1.10741	1.17258	1.78084	0.877508	1.22054	1.13959	1.12223	1	0.873418	5	0.751938
55	CD2015	beta-Methyl-D Glucoside	1	1	0	9.74521	0.632599	0.109788	0.0584948	-0.0303773	11.8497	0.0305184	0.166667	15.1667	3.66667	21.5	0	0.266977	0.41327	0.499393	0.732862	0.151775	0.966871	6.58871	0.0736983	1	1.1519	22	1
56	CD2015	Adonitol	1	1	0	21.9003	1.22655	0.120137	0.254347	-0.0304055	2.7252	0.64676	0.166667	8.5	2.33333	21.5	0	0.0109759	0.928736	0.968272	0.801946	0.659948	0.967767	1.51527	1.56185	1	0.64557	14	1
57	CD2015	Maltotriose	1	1	0	22.5674	1.25999	0.224435	0.35405	-0.0373921	1.95776	0.492263	0.166667	6.5	1.16667	21.5	0	0.0215046	0.957028	0.994671	1.49817	0.918645	1.19014	1.08856	1.18876	1	0.493671	7	1
58	CD2015	2-Deoxy Adenosine	1	1	0	17.9091	1.11211	0.0618547	0.132833	-0.011823	5.21817	0.658253	0.166667	14	2.83333	17	0	0.0335894	0.75948	0.877933	0.412897	0.344659	0.37631	2.90142	1.5896	1	1.06329	17	0.790698
59	CD2015	Adenosine	1	1	0	23.669	1.2752	0.0447322	0.313976	-0.019031	2.20764	0.452705	0.166667	14.3333	1.16667	21.5	0	0.0239319	1.00374	1.00668	0.2986	0.814666	0.605733	1.2275	1.09323	1	1.08861	7	1
60	CD2015	Glycyl-L-Aspartic Acid	1	1	0	19.6323	1.11775	0.242443	0.354997	-0.0318286	1.95254	0.509158	0.166667	5.5	1.5	21.5	0	0.011736	0.832555	0.882383	1.61837	0.921102	1.01306	1.08566	1.22955	1	0.417722	9	1
61	CD2015	Citric Acid	1	1	0	20.6246	1.19766	0.15764	0.230696	-0.0381463	3.00459	1.06759	0.166667	9.66667	3.16667	21.5	0	0.00603721	0.874639	0.945465	1.05229	0.598582	1.21415	1.67062	2.57811	1	0.734177	19	1
62	CD2015	m-Inositol	1	1	0	23.1386	1.2836	0.167591	0.31543	-0.0252881	2.19747	0.659213	0.166667	7.16667	2.16667	21.5	0	0.00905233	0.98125	1.01331	1.11871	0.818437	0.804889	1.22184	1.59192	1	0.544304	13	1
63	CD2015	D-Threonine	1	1	0	24.9718	1.35561	0.0292775	0.370931	-0.0217745	1.86867	0.786374	0.166667	13.3333	2.16667	21.5	0	0.00118328	1.05899	1.07016	0.195435	0.962445	0.693054	1.03902	1.899	1	1.01266	13	1
64	CD2015	Fumaric Acid	1	1	0	22.8867	1.30007	0.231731	0.322277	-0.0276508	2.15078	0.492129	0.166667	7.33333	1.33333	21.5	0	0.0141248	0.970568	1.02632	1.54687	0.836203	0.880089	1.19588	1.18843	1	0.556962	8	1
65	CD2015	Bromo Succinic Acid	1	1	0	19.5294	1.16983	0.236821	0.221419	-0.0273154	3.13047	0.661881	0.166667	8.66667	2.66667	11.1667	0	0.00569964	0.828191	0.923496	1.58085	0.574511	0.869414	1.74061	1.59836	1	0.658228	16	0.51938
66	CD2015	Propionic Acid	1	1	0	23.8679	1.31227	0.16139	0.317685	-0.0343119	2.18187	0.515909	0.166667	7.83333	1.5	21.5	0	0.0116526	1.01218	1.03594	1.07733	0.824289	1.0921	1.21317	1.24586	1	0.594937	9	1
67	CD2015	Mucic Acid	1	1	0	25.3576	1.37	0.14188	0.392443	-0.0248525	1.76624	0.404569	0.166667	11.8333	0.333333	15.6667	0	0.0223882	1.07535	1.08152	0.947089	1.01826	0.791022	0.982066	0.976986	1	0.898734	2	0.728682
68	CD2015	Glycolic Acid	1	1	0	22.5311	1.25808	0.173385	0.305867	-0.0291388	2.26618	0.551804	0.166667	7.33333	1.66667	21.5	0	0.0144109	0.955486	0.993164	1.15739	0.793624	0.927449	1.26004	1.33254	1	0.556962	10	1
69	CD2015	Glyoxylic Acid	1	1	0	-0.0302123	0.0064247	0.00041444	0.00196853	-0.000508065	352.114	12.5368	0.166667	19.8333	10.5	21.5	0	0.00200697	-0.00128123	0.00507185	0.0027665	0.00510769	0.0161711	195.783	30.2749	1	1.50633	63	1
70	CD2015	D-Cellobiose	1	1	0	22.8839	1.24569	0.16089	0.332978	-0.0397528	2.08166	0.486388	0.166667	7	1.16667	21.5	0	0.0164895	0.970447	0.983388	1.07398	0.863968	1.26528	1.15745	1.17457	1	0.531646	7	1
71	CD2015	Inosine	1	1	0	23.5223	1.28723	0.15462	0.347813	-0.022501	1.99288	0.414519	0.166667	7.83333	0.333333	21.5	0	0.0337094	0.997522	1.01618	1.03213	0.90246	0.716179	1.10808	1.00101	1	0.594937	2	1
72	CD2015	Glycyl-LGlutamic Acid	1	1	0	19.1416	1.03143	0.134322	0.350916	-0.0358321	1.97525	0.407207	0.166667	5.5	0.666667	21.5	0	0.0273819	0.811749	0.814244	0.896635	0.910513	1.14049	1.09828	0.983356	1	0.417722	4	1
73	CD2015	Tricarballylic Acid	1	1	0	22.7572	1.26986	0.198626	0.315925	-0.0352212	2.19403	0.515244	0.166667	7.5	1.33333	21.5	0	0.011333	0.965075	1.00246	1.32588	0.819721	1.12105	1.21993	1.24425	1	0.56962	8	1
74	CD2015	L-Serine	1	1	0	27.2151	1.59517	0.34141	0.33498	-0.036953	2.06922	0.530016	0.166667	9.16667	1.16667	15.8333	0	0.0108887	1.15412	1.25927	2.27901	0.869163	1.17617	1.15053	1.27992	1	0.696203	7	0.736434
75	CD2015	L-Threonine	1	1	0	29.4001	1.64814	0.223439	0.394278	-0.0407027	1.75802	0.741365	0.166667	11	2.33333	21.5	0	0.0104068	1.24678	1.30109	1.49152	1.02302	1.29551	0.977496	1.79031	1	0.835443	14	1
76	CD2015	L-Alanine	1	1	0	21.5831	1.20793	0.180373	0.327086	-0.0297314	2.11916	0.438975	0.166667	7.16667	0.833333	21.5	0	0.00842072	0.915285	0.953574	1.20404	0.848681	0.946311	1.1783	1.06007	1	0.544304	5	1
77	CD2015	L-Alanyl-Glycine	1	1	0	20.8407	1.18374	0.199892	0.314819	-0.0209063	2.20173	0.355399	0.166667	8.66667	0.166667	11.6667	0	0.0181489	0.883804	0.934479	1.33433	0.816852	0.665422	1.22421	0.858245	1	0.658228	1	0.542636
78	CD2015	Acetoacetic Acid	1	1	0	22.5123	1.25142	0.2003	0.319579	-0.0301606	2.16894	0.439327	0.166667	9.83333	1	21.5	0	0.00800693	0.954688	0.987906	1.33705	0.829203	0.959974	1.20598	1.06092	1	0.746835	6	1
79	CD2015	N-Acetyl-beta-D Mannosamine	1	1	0	25.3451	1.41879	0.00311549	0.36461	-0.0103125	1.90106	0.44074	0.166667	20.8333	1	21.5	0	0.00947018	1.07482	1.12004	0.0207967	0.946044	0.328234	1.05703	1.06433	1	1.58228	6	1
80	CD2015	Mono Methyl Succinate	1	1	0	26.425	1.45504	0.0924816	0.345322	-0.0410701	2.00725	0.473469	0.166667	14.1667	1	21.5	0	0.0178554	1.12062	1.14866	0.61734	0.895997	1.30721	1.11608	1.14337	1	1.07595	6	1
81	CD2015	Methyl Pyruvate	1	1	0	24.5427	1.39603	0.227508	0.336847	-0.0222643	2.05775	0.459856	0.166667	8.16667	0.5	10.5	0	0.0333477	1.0408	1.10207	1.51868	0.874008	0.708645	1.14415	1.1105	1	0.620253	3	0.488372
82	CD2015	D-Malic Acid	1	1	0	20.7064	1.16727	0.183345	0.268166	-0.0241761	2.58477	0.551019	0.166667	8.5	1.33333	16.8333	0	0.0138209	0.878108	0.921477	1.22388	0.695803	0.769495	1.43719	1.33065	1	0.64557	8	0.782946
83	CD2015	L-Malic Acid	1	1	0	20.6845	1.149	0.180986	0.309735	-0.0330275	2.23787	0.482036	0.166667	8	0.833333	21.5	0	0.0188724	0.877178	0.907055	1.20813	0.803661	1.05122	1.24431	1.16406	1	0.607595	5	1
84	CD2015	Glycyl-L-Proline	1	1	0	19.4814	1.12632	0.231485	0.341655	-0.0420816	2.02879	0.35374	0.166667	6.16667	0.5	8	0	0.0468657	0.826158	0.889148	1.54522	0.886482	1.3394	1.12805	0.854239	1	0.468354	3	0.372093
85	CD2015	p-Hydroxy Phenyl Acetic Acid	1	1	0	19.8737	1.13153	0.195197	0.278647	-0.0185194	2.48754	0.444209	0.166667	8.16667	0.333333	10.3333	0	0.0202656	0.842795	0.893264	1.303	0.722999	0.589449	1.38313	1.07271	1	0.620253	2	0.48062
86	CD2015	m-Hydroxy Phenyl Acetic Acid	1	1	0	23.1247	1.29433	0.166123	0.305562	-0.0194195	2.26843	0.476387	0.166667	8.16667	0.833333	17.6667	0	0.0258327	0.980661	1.02178	1.10892	0.792834	0.618099	1.2613	1.15042	1	0.620253	5	0.821705
87	CD2015	Tyramine	1	1	0	21.5986	1.22943	0.174608	0.24342	-0.024825	2.84753	0.57172	0.166667	9	2.16667	17.5	0	0.00891794	0.915943	0.970552	1.16556	0.631596	0.790146	1.58329	1.38064	1	0.683544	13	0.813953
88	CD2015	D-Psicose	1	1	0	22.0808	1.22815	0.206043	0.377219	-0.0268473	1.83752	0.372363	0.166667	6.66667	0.333333	21.5	0	0.0153196	0.936393	0.969537	1.3754	0.97876	0.854513	1.0217	0.899211	1	0.506329	2	1
89	CD2015	L-Lyxose	1	1	0	21.5523	1.16951	0.138189	0.33815	-0.0259683	2.04982	0.332634	0.166667	12.8333	0.166667	16.1667	0	0.0171232	0.91398	0.923247	0.922449	0.877389	0.826538	1.13974	0.803272	1	0.974684	1	0.751938
90	CD2015	Glucuronamide	1	1	0	21.555	1.18942	0.140702	0.293086	-0.0248819	2.36499	0.49368	0.166667	8	0.833333	21.5	0	0.0173027	0.914095	0.938964	0.939225	0.760463	0.791957	1.31499	1.19218	1	0.607595	5	1
91	CD2015	Pyruvic Acid	1	1	0	25.3943	1.49557	0.290787	0.344109	-0.0388579	2.01433	0.44682	0.166667	9.16667	0.166667	12.5	0	0.0246726	1.07691	1.18065	1.94108	0.89285	1.2368	1.12001	1.07902	1	0.696203	1	0.581395
92	CD2015	L-Galactonic Acid-gamma-Lactone	1	1	0	22.0171	1.21504	0.151376	0.311162	-0.0192493	2.22761	0.446426	0.166667	8	0.5	17.3333	0	0.0241644	0.933692	0.959191	1.01048	0.807363	0.612681	1.2386	1.07807	1	0.607595	3	0.806202
93	CD2015	D-Galacturonic Acid	1	1	0	21.9054	1.18753	0.136472	0.320105	-0.0352256	2.16538	0.461666	0.166667	7.5	0.833333	21.5	0	0.0169622	0.928955	0.93747	0.910986	0.830567	1.12118	1.204	1.11487	1	0.56962	5	1
94	CD2015	Phenylethylamine	1	1	0	17.4502	1.02474	0.175023	0.199152	-0.022299	3.48049	0.341687	0.166667	10.3333	0.166667	14.1667	0	0.0189958	0.740018	0.808963	1.16833	0.516734	0.709748	1.93523	0.825134	1	0.78481	1	0.658915
95	CD2015	2-Aminoethanol	1	1	0	26.8967	1.57416	0.309425	0.383704	-0.047821	1.80646	0.435724	0.166667	7.83333	0.333333	10.5	0	0.0276565	1.14062	1.24269	2.0655	0.995586	1.52208	1.00443	1.05222	1	0.594937	2	0.488372

## Sheet: pooled_diaxuie
Sample_ID	Isolate	Substrate	PM	Group	Control	MSE	dx_auc_log	dx_k_log	dx_t_k	dx_gr	dx_dr	dx_td	dx_t_gr	dx_t_dr	dx_death_log	dx_lagC	dx_lagP	dx_t0	dx_tf
12	CD2015	D-Serine	1	1	0	0.00093977	3.28857	1.14272	5.16667	0.393131	0.0412676	1.76314	2.16667	5.16667	0	0.846183	0.166667	0.166667	5.33333
12	CD2015	D-Serine	1	1	0	0.00093977	3.20436	0.266033	20.5	0.06303	-0.0233163	10.9971	6.83333	21.3333	0.00842266	5.62272	5.33333	5.33333	21.5
13	CD2015	D-Sorbitol	1	1	0	0.0151526	5.55654	1.40636	6.5	0.34673	0.0426746	1.9991	2	6.5	0	0.453301	0.166667	0.166667	6.66667
13	CD2015	D-Sorbitol	1	1	0	0.0151526	6.50737	0.687136	17.8333	0.0961414	-0.10094	7.20966	9.83333	21.3333	0.1886	7.51365	6.66667	6.66667	21.5
27	CD2015	D-Ribose	1	1	0	0.012677	7.95349	1.50049	7.83333	0.389547	0.033683	1.77937	0.166667	7.83333	0	0.166667	0.166667	0.166667	8
27	CD2015	D-Ribose	1	1	0	0.012677	3.23387	0.364389	20.6667	0.0520501	-0.0100576	13.3169	11.5	21.3333	0.00338441	8.64256	8	8	21.5

## Sheet: individual_summary
Sample_ID	Well	Plate_ID	Isolate	Ribotype	PM	Replicate	Substrate	Group	Control	OD_Baseline	OD_Min	OD_Max	Fold_Change	OD_Offset	auc_lin	auc_log	k_lin	k_log	death_lin	death_log	gr	dr	td	lagC	lagP	t_k	t_gr	t_dr	diauxie	MSE	K_Error > 20%	norm(auc_lin)	norm(auc_log)	norm(k_lin)	norm(k_log)	norm(death_lin)	norm(death_log)	norm(gr)	norm(dr)	norm(td)	norm(lagC)	norm(lagP)	norm(t_k)	norm(t_gr)	norm(t_dr)
0	A1	CD2015_PM1-1	CD2015	RT027	1	1	Negative Control	1	1	0.12	0.12	0.408	1	0.12	4.89483	22.2656	0.272919	1.18664	0.064914	0.18047	0.45383	-0.0369405	1.52733	0.641803	0.166667	15	1.83333	19.3333	0	0.0144361	FALSE	1	1	1	1	1	1	1	1	1	1	1	1	1	1
1	A2	CD2015_PM1-1	CD2015	RT027	1	1	L-Arabanose	1	0	0.122	0.122	0.392	0.9375	0.122	4.57318	21.1627	0.256432	1.13102	0.074398	0.21914	0.450451	-0.0471003	1.53878	0.49409	0.166667	7.16667	1.5	16.5	0	0.0148999	FALSE	0.934288	0.950465	0.93959	0.953128	1.1461	1.21428	0.992555	1.27503	1.0075	0.769846	1	0.477778	0.818182	0.853448
2	A3	CD2015_PM1-1	CD2015	RT027	1	1	N-Acetyl-D-Glucosamine	1	0	0.138	0.138	1.049	3.16319	0.138	10.6468	29.8843	0.884178	2.00359	0.772537	1.4061	0.663954	-0.271664	1.04397	0.977738	0.166667	7	2.33333	17.3333	0	0.0191268	FALSE	2.1751	1.34217	3.23971	1.68846	11.9009	7.79132	1.463	7.35409	0.683527	1.52342	1	0.466667	1.27273	0.896552
3	A4	CD2015_PM1-1	CD2015	RT027	1	1	D-Saccharic Acid	1	0	0.113	0.113	0.377	0.916667	0.113	4.47292	21.7014	0.260781	1.19559	0.072474	0.215708	0.473404	-0.0428566	1.46418	1.02125	0.166667	8	2.16667	21.5	1	0.012788	FALSE	0.913804	0.974658	0.955525	1.00754	1.11646	1.19526	1.04313	1.16015	0.958653	1.59122	1	0.533333	1.18182	1.11207
4	A5	CD2015_PM1-1	CD2015	RT027	1	1	Succinic Acid	1	0	0.116	0.116	0.522	1.40972	0.116	6.07328	25.4893	0.393689	1.48323	0.145452	0.334791	0.430298	-0.0448636	1.61085	0.803174	0.166667	8	1.83333	17.8333	1	0.0135079	FALSE	1.24075	1.14478	1.44251	1.24994	2.24068	1.85511	0.948148	1.21448	1.05469	1.25143	1	0.533333	1	0.922414
5	A6	CD2015_PM1-1	CD2015	RT027	1	1	D-Galactose	1	0	0.113	0.113	0.393	0.972222	0.113	4.53284	21.9979	0.257441	1.19099	0.065729	0.194534	0.4346	-0.0356779	1.59491	0.860231	0.166667	9.5	2	20	0	0.0128062	FALSE	0.926046	0.987978	0.943287	1.00366	1.01255	1.07793	0.957626	0.965819	1.04425	1.34034	1	0.633333	1.09091	1.03448
6	A7	CD2015_PM1-1	CD2015	RT027	1	1	L-Aspartic Acid	1	0	0.12	0.12	0.409	1.00347	0.12	4.76973	21.9177	0.280633	1.20916	0.0726073	0.199157	0.436119	-0.0308296	1.58935	0.761746	0.166667	6.5	1.83333	19.3333	0	0.0144191	FALSE	0.974442	0.984374	1.02826	1.01898	1.11852	1.10355	0.960974	0.834573	1.04061	1.18688	1	0.433333	1	1
7	A8	CD2015_PM1-1	CD2015	RT027	1	1	L-Proline	1	0	0.12	0.12	0.402	0.979167	0.12	4.46475	20.8164	0.261983	1.14894	0.0539081	0.153611	0.404058	-0.0298314	1.71547	0.554562	0.166667	6.33333	1.66667	8.5	0	0.0144589	FALSE	0.912137	0.934913	0.95993	0.968231	0.830454	0.851172	0.890328	0.807551	1.12318	0.86407	1	0.422222	0.909091	0.439655
8	A9	CD2015_PM1-1	CD2015	RT027	1	1	D-Alanine	1	0	0.134	0.134	0.41	0.958333	0.134	4.34924	19.27	0.260295	1.079	0.0800273	0.226921	0.409415	-0.0377224	1.69302	0.666954	0.166667	6.16667	1.66667	21.5	0	0.017987	FALSE	0.888537	0.865462	0.953742	0.909284	1.23282	1.25739	0.902133	1.02116	1.10848	1.03919	1	0.411111	0.909091	1.11207
9	A10	CD2015_PM1-1	CD2015	RT027	1	1	D-Trehalose	1	0	0.141	0.141	0.94	2.77431	0.141	12.2897	32.7001	0.784573	1.88334	0.0630641	0.0704442	0.445106	-0.0177018	1.55726	0.858907	0.166667	13.1667	2.16667	21.5	1	0.0199709	FALSE	2.51075	1.46864	2.87474	1.58712	0.971502	0.390338	0.980777	0.479198	1.0196	1.33827	1	0.877778	1.18182	1.11207
10	A11	CD2015_PM1-1	CD2015	RT027	1	1	D-Mannose	1	0	0.137	0.137	0.93	2.75347	0.137	11.8704	32.7655	0.768776	1.89021	0.226969	0.287988	0.49359	-0.0518567	1.4043	0.952751	0.166667	13	2.33333	19.1667	1	0.0189252	FALSE	2.42509	1.47157	2.81686	1.5929	3.49645	1.59577	1.08761	1.40379	0.919448	1.48449	1	0.866667	1.27273	0.991379
11	A12	CD2015_PM1-1	CD2015	RT027	1	1	Dulcitol	1	0	0.142	0.142	0.429	0.996528	0.142	4.58662	19.2181	0.273304	1.07574	0.0959453	0.26193	0.399752	-0.0407584	1.73394	0.808978	0.166667	5.66667	1.83333	19.1667	0	0.0201749	FALSE	0.937033	0.86313	1.00141	0.906539	1.47804	1.45138	0.880841	1.10335	1.13528	1.26048	1	0.377778	1	0.991379
12	B1	CD2015_PM1-1	CD2015	RT027	1	1	D-Serine	1	0	0.127	0.127	0.524	1.37847	0.127	6.69366	25.6601	0.393647	1.41405	0.00884078	0.0170716	0.435623	-0.0323183	1.59116	0.801719	0.166667	20.3333	2	21.5	1	0.0161471	FALSE	1.3675	1.15245	1.44236	1.19164	0.136192	0.0945952	0.959881	0.874875	1.0418	1.24917	1	1.35556	1.09091	1.11207
13	B2	CD2015_PM1-1	CD2015	RT027	1	1	D-Sorbitol	1	0	0.12	0.12	0.854	2.54861	0.12	8.93519	30.0107	0.73415	1.96276	0.247453	0.342017	0.429077	-0.122251	1.61544	0.888979	0.166667	17.3333	2.16667	20.8333	1	0.0144486	FALSE	1.82543	1.34785	2.68999	1.65405	3.81201	1.89515	0.945457	3.30941	1.05769	1.38513	1	1.15556	1.18182	1.07759
14	B3	CD2015_PM1-1	CD2015	RT027	1	1	Glycerol	1	0	0.114	0.114	0.407	1.01736	0.114	4.51215	21.6434	0.29016	1.26505	0.0998159	0.283835	0.447919	-0.041107	1.54748	1.06922	0.166667	6.66667	2.33333	7.66667	0	0.013004	FALSE	0.92182	0.972053	1.06317	1.06608	1.53766	1.57276	0.986975	1.11279	1.0132	1.66596	1	0.444444	1.27273	0.396552
15	B4	CD2015_PM1-1	CD2015	RT027	1	1	L-Fucose	1	0	0.113	0.113	0.4	0.996528	0.113	4.56893	21.9863	0.281807	1.25157	0.0871987	0.249412	0.433746	-0.0335189	1.59805	0.948074	0.166667	6.83333	2.16667	9	0	0.0127768	FALSE	0.93342	0.987457	1.03257	1.05471	1.34329	1.38202	0.955746	0.907373	1.0463	1.47721	1	0.455556	1.18182	0.465517
16	B5	CD2015_PM1-1	CD2015	RT027	1	1	D-Glucuronic Acid	1	0	0.129	0.129	0.414	0.989583	0.129	4.60093	20.4436	0.282046	1.16146	0.0849768	0.230928	0.411989	-0.0308878	1.68244	0.900522	0.166667	6.66667	2.16667	7.5	0	0.016649	FALSE	0.939957	0.918167	1.03344	0.978777	1.30907	1.27959	0.907805	0.836149	1.10156	1.40311	1	0.444444	1.18182	0.387931
17	B6	CD2015_PM1-1	CD2015	RT027	1	1	D-Gluconic Acid	1	0	0.117	0.117	0.416	1.03819	0.117	4.5616	21.5365	0.285208	1.23676	0.0890499	0.249703	0.425751	-0.0420835	1.62806	0.961165	0.166667	6.66667	2.16667	7.66667	0	0.0137087	FALSE	0.931922	0.967252	1.04503	1.04224	1.37181	1.38363	0.938128	1.13922	1.06595	1.4976	1	0.444444	1.18182	0.396552
18	B7	CD2015_PM1-1	CD2015	RT027	1	1	D,L-alpha-GlycerolPhosphate	1	0	0.129	0.129	0.416	0.996528	0.129	4.62584	20.5543	0.278063	1.15386	0.0798825	0.217311	0.408457	-0.026316	1.69699	0.899805	0.166667	7	2.16667	15.8333	0	0.0166551	FALSE	0.945046	0.923142	1.01885	0.972373	1.23059	1.20414	0.900022	0.712387	1.11108	1.402	1	0.466667	1.18182	0.818966
19	B8	CD2015_PM1-1	CD2015	RT027	1	1	D-Xylose	1	0	0.132	0.132	0.527	1.37153	0.132	6.84917	25.5228	0.39364	1.38108	0.00271233	0.00517724	0.441205	-0.00750286	1.57103	0.478827	0.166667	18.3333	1.5	19.3333	0	0.0174571	FALSE	1.39927	1.14629	1.44233	1.16385	0.0417834	0.0286876	0.97218	0.203106	1.02862	0.746066	1	1.22222	0.818182	1
20	B9	CD2015_PM1-1	CD2015	RT027	1	1	L-Lactic Acid	1	0	0.138	0.138	0.42	0.979167	0.138	4.47853	19.2944	0.27708	1.10615	0.0935072	0.253817	0.363323	-0.0357786	1.9078	0.818665	0.166667	7.33333	2	15	0	0.0190581	FALSE	0.914952	0.866554	1.01525	0.93217	1.44048	1.40642	0.800569	0.968546	1.24911	1.27557	1	0.488889	1.09091	0.775862
21	B10	CD2015_PM1-1	CD2015	RT027	1	1	Formic Acid	1	0	0.139	0.139	0.431	1.01389	0.139	4.49609	19.1222	0.282407	1.10876	0.0876161	0.23318	0.396516	-0.0299927	1.74809	0.989463	0.166667	6	2.16667	8.66667	1	0.0193315	FALSE	0.918538	0.858823	1.03476	0.934367	1.34973	1.29208	0.873709	0.811918	1.14455	1.54169	1	0.4	1.18182	0.448276
22	B11	CD2015_PM1-1	CD2015	RT027	1	1	D-Mannitol	1	0	0.139	0.139	0.917	2.70139	0.139	9.30715	27.5454	0.764897	1.87178	0.691716	1.45079	0.627097	-0.281543	1.10533	1.12459	0.166667	9.33333	2.5	17.3333	0	0.0194103	FALSE	1.90142	1.23713	2.80265	1.57737	10.6559	8.03895	1.38179	7.62151	0.723701	1.75223	1	0.622222	1.36364	0.896552
23	B12	CD2015_PM1-1	CD2015	RT027	1	1	L-Glutamic Acid	1	0	0.147	0.147	0.431	0.986111	0.147	4.54884	18.6668	0.264947	1.03129	0.077227	0.20741	0.374053	-0.0321092	1.85307	0.805195	0.166667	5	2	18.6667	0	0.0216264	FALSE	0.929316	0.838369	0.970789	0.869082	1.18968	1.14928	0.824214	0.869212	1.21328	1.25458	1	0.333333	1.09091	0.965517
24	C1	CD2015_PM1-1	CD2015	RT027	1	1	D-Glucose-6-Phospate	1	0	0.13	0.13	0.426	1.02778	0.13	4.83413	20.967	0.280204	1.14846	0.0764686	0.206458	0.463866	-0.0439695	1.49428	0.856316	0.166667	12.5	2.16667	18.1667	0	0.0169093	FALSE	0.987598	0.941678	1.02669	0.967821	1.178	1.144	1.02211	1.19028	0.978365	1.33424	1	0.833333	1.18182	0.939655
25	C2	CD2015_PM1-1	CD2015	RT027	1	1	D-Galactonic Acid-gamma-Lactone	1	0	0.133	0.133	0.414	0.975694	0.133	4.52364	19.6521	0.278633	1.12724	0.0742411	0.199448	0.390206	-0.0296416	1.77636	1.15495	0.166667	7.33333	2.5	8.16667	0	0.0176959	FALSE	0.924168	0.882621	1.02094	0.949936	1.14368	1.10516	0.859805	0.802413	1.16305	1.79955	1	0.488889	1.36364	0.422414
26	C3	CD2015_PM1-1	CD2015	RT027	1	1	D,L-Malic Acid	1	0	0.124	0.124	0.402	0.965278	0.124	4.38383	20.2319	0.273133	1.16619	0.0930197	0.266199	0.365806	-0.044546	1.89485	0.90353	0.166667	7.66667	2.16667	15.6667	0	0.0153906	FALSE	0.895605	0.908662	1.00078	0.982764	1.43297	1.47503	0.806041	1.20588	1.24063	1.4078	1	0.511111	1.18182	0.810345
27	C4	CD2015_PM1-1	CD2015	RT027	1	1	D-Ribose	1	0	0.128	0.128	0.678	1.90972	0.128	8.28168	28.4894	0.537345	1.64682	0.00748772	0.0113343	0.445573	-0.00688037	1.55563	0.490466	0.166667	18.5	1.5	19.5	1	0.0164376	FALSE	1.69192	1.27952	1.96888	1.3878	0.115348	0.0628043	0.981806	0.186255	1.01853	0.764201	1	1.23333	0.818182	1.00862
28	C5	CD2015_PM1-1	CD2015	RT027	1	1	Tween 20	1	0	0.146	0.146	0.424	0.965278	0.146	4.56592	18.6488	0.275824	1.05821	0.0667562	0.172802	0.370081	-0.0316943	1.87296	1.03799	0.166667	6	2.33333	7.16667	0	0.0213164	FALSE	0.932805	0.837561	1.01064	0.891765	1.02838	0.957514	0.815462	0.857981	1.2263	1.61731	1	0.4	1.27273	0.37069
29	C6	CD2015_PM1-1	CD2015	RT027	1	1	L-Rhamnose	1	0	0.113	0.113	0.4	0.996528	0.113	4.70676	22.3213	0.281457	1.24835	0.0767687	0.216867	0.455378	-0.0491556	1.52213	1.04205	0.166667	6.33333	2.33333	21.5	0	0.0127786	FALSE	0.961578	1.0025	1.03128	1.052	1.18262	1.20168	1.00341	1.33067	0.996601	1.62362	1	0.422222	1.27273	1.11207
30	C7	CD2015_PM1-1	CD2015	RT027	1	1	D-Fructose	1	0	0.122	0.122	1.063	3.26736	0.122	12.1484	34.5111	0.922843	2.15037	0.76772	1.31954	0.644923	-0.289949	1.07478	1.01759	0.166667	9.33333	2.33333	19.8333	0	0.0150493	FALSE	2.48189	1.54997	3.38138	1.81214	11.8267	7.31169	1.42107	7.84907	0.703697	1.58552	1	0.622222	1.27273	1.02586
31	C8	CD2015_PM1-1	CD2015	RT027	1	1	Acetic Acid	1	0	0.126	0.126	0.424	1.03472	0.126	4.91584	21.6086	0.294012	1.20367	0.0909338	0.244079	0.487447	-0.0565815	1.42199	0.789195	0.166667	5.16667	1.83333	5.66667	0	0.0158801	FALSE	1.00429	0.970493	1.07729	1.01435	1.40083	1.35247	1.07407	1.53169	0.931035	1.22965	1	0.344444	1	0.293103
32	C9	CD2015_PM1-1	CD2015	RT027	1	1	alpha-D-Glucose	1	0	0.129	0.129	1.084	3.31597	0.129	13.4743	35.6389	0.942064	2.11756	0.568021	0.754649	0.636071	-0.255337	1.08973	1.20168	0.166667	9	2.66667	21.5	0	0.0167307	FALSE	2.75276	1.60063	3.4518	1.78449	8.75035	4.18158	1.40156	6.9121	0.713491	1.87235	1	0.6	1.45455	1.11207
33	C10	CD2015_PM1-1	CD2015	RT027	1	1	Maltose	1	0	0.129	0.129	0.402	0.947917	0.129	4.68487	20.5902	0.269511	1.12772	0.0645903	0.176872	0.425731	-0.0296425	1.62813	1.02564	0.166667	7	2.33333	15.8333	0	0.0166418	FALSE	0.957106	0.924753	0.987514	0.950342	0.995013	0.980062	0.938085	0.802439	1.066	1.59805	1	0.466667	1.27273	0.818966
34	C11	CD2015_PM1-1	CD2015	RT027	1	1	D-Melibiose	1	0	0.133	0.133	0.409	0.958333	0.133	4.66525	20.206	0.271183	1.1109	0.0791203	0.218	0.44211	-0.0422148	1.56782	0.861799	0.166667	7.16667	2.16667	8.16667	0	0.0176903	FALSE	0.953097	0.907498	0.993637	0.936171	1.21885	1.20796	0.974175	1.14278	1.02651	1.34278	1	0.477778	1.18182	0.422414
35	C12	CD2015_PM1-1	CD2015	RT027	1	1	Thymidine	1	0	0.142	0.142	0.439	1.03125	0.142	5.41935	21.2787	0.293134	1.11973	0.00994484	0.0231221	0.37402	-0.00576324	1.85324	0.727023	0.166667	14.3333	2	18.8333	0	0.0201791	FALSE	1.10716	0.955676	1.07407	0.943615	0.1532	0.128122	0.82414	0.156014	1.21339	1.13278	1	0.955556	1.09091	0.974138
36	D1	CD2015_PM1-1	CD2015	RT027	1	1	L-Asparagine	1	0	0.119	0.119	0.397	0.965278	0.119	4.13714	20.0603	0.256669	1.14805	0.0949499	0.291875	0.426667	-0.0334029	1.62456	0.680332	0.166667	4.83333	1.83333	16.3333	0	0.0141847	FALSE	0.845205	0.900955	0.940458	0.967473	1.4627	1.61731	0.940147	0.904234	1.06366	1.06003	1	0.322222	1	0.844828
37	D2	CD2015_PM1-1	CD2015	RT027	1	1	D-Aspartic Acid	1	0	0.122	0.122	0.382	0.902778	0.122	4.07874	19.6431	0.249275	1.11486	0.0778694	0.234875	0.417219	-0.0327113	1.66135	0.825497	0.166667	6.83333	2	8.66667	0	0.0148969	FALSE	0.833275	0.882215	0.913366	0.939503	1.19958	1.30146	0.919328	0.885512	1.08775	1.28622	1	0.455556	1.09091	0.448276
38	D3	CD2015_PM1-1	CD2015	RT027	1	1	D-Glucosaminic Acid	1	0	0.119	0.119	0.412	1.01736	0.119	4.68323	21.7179	0.269793	1.18474	0.072865	0.207344	0.430331	-0.0295125	1.61073	0.741348	0.166667	7.5	2	15.8333	0	0.014183	FALSE	0.956771	0.975402	0.988547	0.9984	1.12249	1.14891	0.948221	0.798919	1.05461	1.1551	1	0.5	1.09091	0.818966
39	D4	CD2015_PM1-1	CD2015	RT027	1	1	1,2-Propanediol	1	0	0.119	0.119	0.422	1.05208	0.119	4.69991	21.694	0.289171	1.23357	0.0927909	0.257611	0.432016	-0.0261577	1.60445	0.927143	0.166667	6.5	2.16667	9.83333	0	0.0141725	FALSE	0.960178	0.974327	1.05955	1.03955	1.42944	1.42745	0.951932	0.708102	1.0505	1.44459	1	0.433333	1.18182	0.508621
40	D5	CD2015_PM1-1	CD2015	RT027	1	1	Tween 40	1	0	0.14	0.14	0.43	1.00694	0.14	4.82367	20.0035	0.288177	1.11865	0.0584824	0.14674	0.418162	-0.0285295	1.6576	0.870242	0.166667	5.16667	2.16667	6.83333	0	0.0196005	FALSE	0.985463	0.898404	1.0559	0.942701	0.900921	0.813101	0.921406	0.772309	1.0853	1.35593	1	0.344444	1.18182	0.353448
41	D6	CD2015_PM1-1	CD2015	RT027	1	1	alpha-Keto-Glutaric Acid	1	0	0.116	0.116	0.406	1.00694	0.116	4.81137	22.2638	0.284186	1.23852	0.0631259	0.171634	0.386917	-0.0250252	1.79146	1.01638	0.166667	7.83333	2.5	21.5	0	0.0134629	FALSE	0.982948	0.999919	1.04128	1.04372	0.972453	0.951044	0.852558	0.677445	1.17294	1.58363	1	0.522222	1.36364	1.11207
42	D7	CD2015_PM1-1	CD2015	RT027	1	1	alpha-Keto-Butyric Acid	1	0	0.121	0.121	0.612	1.70486	0.121	6.82749	26.3838	0.486466	1.61451	0.242949	0.510053	0.428247	-0.0478945	1.61857	0.876959	0.166667	7	2.33333	21.5	0	0.014672	FALSE	1.39484	1.18496	1.78245	1.36057	3.74263	2.82626	0.943628	1.29653	1.05974	1.3664	1	0.466667	1.27273	1.11207
43	D8	CD2015_PM1-1	CD2015	RT027	1	1	alpha-Methyl-D-Galactoside	1	0	0.117	0.117	0.419	1.04861	0.117	4.86024	22.2337	0.298635	1.2656	0.083889	0.225954	0.422631	-0.0392257	1.64008	1.05534	0.166667	6.66667	2.33333	21.5	0	0.0136982	FALSE	0.992934	0.998567	1.09423	1.06654	1.29231	1.25203	0.931252	1.06186	1.07382	1.64434	1	0.444444	1.27273	1.11207
44	D9	CD2015_PM1-1	CD2015	RT027	1	1	alpha-D-Lactose	1	0	0.121	0.121	0.414	1.01736	0.121	4.78202	21.6555	0.290975	1.22358	0.083562	0.227097	0.445006	-0.0482518	1.55761	1.00182	0.166667	6.83333	2.33333	7.83333	0	0.0146421	FALSE	0.976953	0.972599	1.06616	1.03113	1.28727	1.25836	0.980555	1.3062	1.01983	1.56095	1	0.455556	1.27273	0.405172
45	D10	CD2015_PM1-1	CD2015	RT027	1	1	Lactulose	1	0	0.127	0.127	0.409	0.979167	0.127	4.82074	21.2157	0.279858	1.16361	0.0791275	0.216433	0.451228	-0.0362394	1.53614	0.856582	0.166667	7.16667	2.16667	8.33333	0	0.0161297	FALSE	0.984864	0.952848	1.02543	0.980594	1.21896	1.19927	0.994265	0.981019	1.00577	1.33465	1	0.477778	1.18182	0.431034
46	D11	CD2015_PM1-1	CD2015	RT027	1	1	Sucrose	1	0	0.129	0.129	0.41	0.975694	0.129	4.79903	20.8656	0.278197	1.14773	0.0704234	0.190253	0.432635	-0.0319326	1.60215	1.00888	0.166667	6.66667	2.33333	17.8333	0	0.0166428	FALSE	0.980429	0.937124	1.01934	0.967209	1.08487	1.05421	0.953296	0.864434	1.04899	1.57195	1	0.444444	1.27273	0.922414
47	D12	CD2015_PM1-1	CD2015	RT027	1	1	Uridine	1	0	0.139	0.139	0.437	1.03472	0.139	5.1354	20.8846	0.278505	1.09867	0.0466307	0.118578	0.397865	-0.0371919	1.74217	0.672233	0.166667	8.16667	1.83333	21.5	0	0.0193337	FALSE	1.04915	0.937974	1.02047	0.925867	0.718346	0.657052	0.876681	1.0068	1.14067	1.04741	1	0.544444	1	1.11207
48	E1	CD2015_PM1-1	CD2015	RT027	1	1	L-Glutamine	1	0	0.139	0.139	0.438	1.03819	0.139	4.38864	18.9373	0.276484	1.09538	0.108145	0.301351	0.36926	-0.0373094	1.87712	0.56066	0.166667	5	1.83333	17.5	0	0.0193477	FALSE	0.896588	0.850519	1.01306	0.923088	1.66597	1.66981	0.813653	1.00999	1.22903	0.873571	1	0.333333	1	0.905172
49	E2	CD2015_PM1-1	CD2015	RT027	1	1	m-Tartaric Acid	1	0	0.143	0.143	0.424	0.975694	0.143	4.58188	19.1231	0.272855	1.06966	0.0762969	0.202205	0.389582	-0.031733	1.77921	0.895748	0.166667	6.83333	2.16667	18.1667	0	0.0204581	FALSE	0.936066	0.858862	0.999765	0.901416	1.17535	1.12044	0.858431	0.859029	1.16492	1.39567	1	0.455556	1.18182	0.939655
50	E3	CD2015_PM1-1	CD2015	RT027	1	1	D-Glucose-1-Phosphate	1	0	0.132	0.132	0.414	0.979167	0.132	4.50312	19.9483	0.259094	1.09036	0.0674334	0.188377	0.394328	-0.0219368	1.7578	0.796551	0.166667	5.33333	2	21.5	0	0.0174378	FALSE	0.919974	0.895924	0.949343	0.918858	1.03881	1.04382	0.868888	0.59384	1.1509	1.24112	1	0.355556	1.09091	1.11207
51	E4	CD2015_PM1-1	CD2015	RT027	1	1	D-Fructose-6-Phosphate	1	0	0.131	0.131	0.422	1.01042	0.131	5.15111	21.8242	0.282364	1.15067	0.0486011	0.124876	0.463594	-0.0679916	1.49516	0.682865	0.166667	7.33333	1.83333	8	0	0.0171633	FALSE	1.05236	0.980175	1.03461	0.969685	0.748699	0.691951	1.02151	1.84057	0.978938	1.06398	1	0.488889	1	0.413793
52	E5	CD2015_PM1-1	CD2015	RT027	1	1	Tween 80	1	0	0.141	0.141	0.442	1.04514	0.141	4.78403	19.8151	0.299965	1.14083	0.102779	0.265181	0.456087	-0.0374293	1.51977	0.884113	0.166667	5	2.16667	6.5	0	0.0198815	FALSE	0.977364	0.889944	1.0991	0.961393	1.58332	1.4694	1.00497	1.01323	0.995051	1.37755	1	0.333333	1.18182	0.336207
53	E6	CD2015_PM1-1	CD2015	RT027	1	1	alpha-Hydroxy Glutaric Acid-gamma-Lactone	1	0	0.118	0.118	0.418	1.04167	0.118	4.80292	22.1459	0.287654	1.23785	0.0790002	0.215868	0.416675	-0.0316235	1.66352	0.902071	0.166667	6.66667	2.16667	21.5	0	0.0139375	FALSE	0.981223	0.994624	1.05399	1.04315	1.217	1.19614	0.918129	0.856064	1.08917	1.40553	1	0.444444	1.18182	1.11207
54	E7	CD2015_PM1-1	CD2015	RT027	1	1	alpha-Hydroxy Butyric Acid	1	0	0.124	0.124	0.505	1.32292	0.124	5.62492	23.5781	0.358869	1.36358	0.137807	0.334381	0.448871	-0.0568181	1.5442	0.866766	0.166667	10	2	15	1	0.0154057	FALSE	1.14916	1.05895	1.31493	1.14911	2.12292	1.85284	0.989071	1.5381	1.01105	1.35052	1	0.666667	1.09091	0.775862
55	E8	CD2015_PM1-1	CD2015	RT027	1	1	beta-Methyl-D Glucoside	1	0	0.127	0.117	0.131	0.0138889	0.127	-0.0707618	-0.241269	0	0.014847	0	0	-0.000720974	-0.00424247	-961.404	20.7597	0.166667	0.166667	0.166667	17.3333	0	0.0161293	TRUE	-0.0144564	-0.0108359	0	0.0125118	0	0	-0.00158864	0.114846	-629.468	32.3459	1	0.0111111	0.0909091	0.896552
56	E9	CD2015_PM1-1	CD2015	RT027	1	1	Adonitol	1	0	0.136	0.136	0.425	1.00347	0.136	4.75717	20.095	0.276868	1.1143	0.0513843	0.132368	0.319706	-0.0263702	2.16808	1.05709	0.166667	8.5	2.66667	21.5	0	0.0185128	FALSE	0.971876	0.902511	1.01447	0.939034	0.791574	0.733466	0.704461	0.713856	1.41952	1.64707	1	0.566667	1.45455	1.11207
57	E10	CD2015_PM1-1	CD2015	RT027	1	1	Maltotriose	1	0	0.139	0.139	0.426	0.996528	0.139	4.74531	19.8517	0.285695	1.11715	0.0981717	0.262794	0.459364	-0.0331315	1.50893	0.94335	0.166667	6	2.16667	15.8333	0	0.0193215	FALSE	0.969453	0.891583	1.04681	0.941437	1.51233	1.45617	1.01219	0.896888	0.987953	1.46984	1	0.4	1.18182	0.818966
58	E11	CD2015_PM1-1	CD2015	RT027	1	1	2-Deoxy Adenosine	1	0	0.158	0.156	0.397	0.829861	0.158	3.4956	14.3468	0.229749	0.894071	0.0175427	0.0464732	0.18555	-0.0267741	3.73564	1.7155	0.166667	12.3333	3.33333	21.5	1	0.0249745	FALSE	0.714141	0.644346	0.841819	0.753446	0.270246	0.257513	0.408853	0.724789	2.44587	2.67294	1	0.822222	1.81818	1.11207
59	E12	CD2015_PM1-1	CD2015	RT027	1	1	Adenosine	1	0	0.148	0.148	0.45	1.04861	0.148	5.45708	20.8075	0.298891	1.10397	0.0203658	0.0466975	0.387141	-0.0478011	1.79042	0.881836	0.166667	15.1667	2.33333	21.5	0	0.0219131	FALSE	1.11487	0.934514	1.09516	0.930327	0.313735	0.258756	0.853053	1.294	1.17226	1.374	1	1.01111	1.27273	1.11207
60	F1	CD2015_PM1-1	CD2015	RT027	1	1	Glycyl-L-Aspartic Acid	1	0	0.127	0.127	0.394	0.927083	0.127	3.7159	17.9332	0.258672	1.10835	0.109268	0.334096	0.437592	-0.0615453	1.584	0.702988	0.166667	4.33333	1.83333	5.33333	0	0.0161473	FALSE	0.759147	0.805423	0.947797	0.934021	1.68328	1.85126	0.964219	1.66606	1.03711	1.09533	1	0.288889	1	0.275862
61	F2	CD2015_PM1-1	CD2015	RT027	1	1	Citric Acid	1	0	0.127	0.124	0.401	0.951389	0.127	4.26746	19.126	0.272416	1.14185	0.0667626	0.1837	0.331506	-0.0366046	2.0909	1.98972	0.166667	9.5	3.66667	19.6667	1	0.016135	FALSE	0.87183	0.858992	0.998155	0.962255	1.02848	1.0179	0.730463	0.990905	1.36899	3.1002	1	0.633333	2	1.01724
62	F3	CD2015_PM1-1	CD2015	RT027	1	1	m-Inositol	1	0	0.117	0.117	0.403	0.993056	0.117	4.60157	21.6365	0.277085	1.21643	0.078867	0.222794	0.401996	-0.0234103	1.72426	0.926166	0.166667	7	2.16667	19.3333	0	0.0136983	FALSE	0.940087	0.971747	1.01526	1.0251	1.21495	1.23452	0.885785	0.63373	1.12894	1.44307	1	0.466667	1.18182	1
63	F4	CD2015_PM1-1	CD2015	RT027	1	1	D-Threonine	1	0	0.112	0.112	0.43	1.10417	0.112	5.6014	24.8863	0.314211	1.33723	0.00962449	0.0228221	0.450113	-0.0272056	1.53994	0.895362	0.166667	18.3333	2.16667	21.5	0	0.0125492	FALSE	1.14435	1.1177	1.1513	1.1269	0.148265	0.126459	0.991809	0.736471	1.00826	1.39507	1	1.22222	1.18182	1.11207
64	F5	CD2015_PM1-1	CD2015	RT027	1	1	Fumaric Acid	1	0	0.119	0.119	0.388	0.934028	0.119	4.34154	20.6889	0.265559	1.17563	0.0858155	0.25175	0.392912	-0.0281715	1.76413	0.899141	0.166667	7	2.16667	16.5	0	0.0141651	FALSE	0.886964	0.929187	0.97303	0.990721	1.32199	1.39497	0.865769	0.762617	1.15504	1.40096	1	0.466667	1.18182	0.853448
65	F6	CD2015_PM1-1	CD2015	RT027	1	1	Bromo Succinic Acid	1	0	0.112	0.112	0.352	0.833333	0.112	3.37875	18.0697	0.234122	1.13086	0.0838045	0.276418	0.295727	-0.0413042	2.34388	1.77381	0.166667	9	3.83333	10.3333	1	0.0125489	FALSE	0.690269	0.811551	0.857843	0.952989	1.29101	1.53166	0.651624	1.11813	1.53463	2.7638	1	0.6	2.09091	0.534483
66	F7	CD2015_PM1-1	CD2015	RT027	1	1	Propionic Acid	1	0	0.121	0.121	0.43	1.07292	0.121	4.94906	22.1129	0.306078	1.26083	0.0978554	0.260335	0.441694	-0.0572644	1.56929	0.985171	0.166667	6.16667	2.16667	6.83333	0	0.0146552	FALSE	1.01108	0.993143	1.1215	1.06252	1.50746	1.44254	0.973259	1.55018	1.02748	1.53501	1	0.411111	1.18182	0.353448
67	F8	CD2015_PM1-1	CD2015	RT027	1	1	Mucic Acid	1	0	0.117	0.117	0.423	1.0625	0.117	5.0131	22.9327	0.298322	1.26853	0.0909602	0.246731	0.496664	-0.038439	1.39561	0.691864	0.166667	6.16667	1.83333	15.1667	0	0.013702	FALSE	1.02416	1.02996	1.09308	1.06901	1.40124	1.36716	1.09438	1.04056	0.913758	1.078	1	0.411111	1	0.784483
68	F9	CD2015_PM1-1	CD2015	RT027	1	1	Glycolic Acid	1	0	0.125	0.125	0.406	0.975694	0.125	4.51754	20.4291	0.281264	1.17595	0.0853386	0.236524	0.430586	-0.0342496	1.60978	1.06853	0.166667	6.16667	2.33333	6.83333	0	0.0156275	FALSE	0.92292	0.917517	1.03058	0.990989	1.31464	1.3106	0.948782	0.927156	1.05398	1.66489	1	0.411111	1.27273	0.353448
69	F10	CD2015_PM1-1	CD2015	RT027	1	1	Glyoxylic Acid	1	0	0.13	0.121	0.13	0	0.13	-0.109965	-0.94708	0	-0.00365426	0	0	0.00397475	-0.0129495	174.388	24.1455	7	0.166667	9.5	2.83333	0	0.0169004	FALSE	-0.0224655	-0.0425356	0	-0.00307949	0	0	0.00875823	0.350551	114.178	37.6214	42	0.0111111	5.18182	0.146552
70	F11	CD2015_PM1-1	CD2015	RT027	1	1	D-Cellobiose	1	0	0.135	0.135	0.414	0.96875	0.135	4.85627	20.4671	0.274757	1.1087	0.0675714	0.180525	0.424759	-0.0317336	1.63186	0.950103	0.166667	7.66667	2.16667	8.83333	0	0.0182256	FALSE	0.992121	0.919226	1.00674	0.934318	1.04094	1.00031	0.935943	0.859045	1.06844	1.48037	1	0.511111	1.18182	0.456897
71	F12	CD2015_PM1-1	CD2015	RT027	1	1	Inosine	1	0	0.141	0.141	0.43	1.00347	0.141	4.8758	20.0923	0.28325	1.10369	0.0855314	0.224618	0.404549	-0.0337226	1.71338	0.724732	0.166667	6	1.83333	21.5	0	0.0198898	FALSE	0.996112	0.90239	1.03785	0.930092	1.31761	1.24463	0.89141	0.912888	1.12182	1.12921	1	0.4	1	1.11207
72	G1	CD2015_PM1-1	CD2015	RT027	1	1	Glycyl-LGlutamic Acid	1	0	0.121	0.121	0.34	0.760417	0.121	3.00367	16.1749	0.196722	0.965623	0.0764548	0.275197	0.412602	-0.0613011	1.67994	0.648684	0.166667	4	1.66667	4.83333	0	0.0146492	FALSE	0.613641	0.726452	0.720806	0.813743	1.17779	1.52489	0.909155	1.65945	1.09992	1.01072	1	0.266667	0.909091	0.25
73	G2	CD2015_PM1-1	CD2015	RT027	1	1	Tricarballylic Acid	1	0	0.12	0.12	0.4	0.972222	0.12	4.47776	20.9864	0.276475	1.1967	0.0926863	0.265798	0.41321	-0.0423177	1.67747	0.879449	0.166667	7.16667	2.16667	21.5	0	0.0144087	FALSE	0.914793	0.942549	1.01303	1.00848	1.42783	1.47281	0.910495	1.14556	1.0983	1.37028	1	0.477778	1.18182	1.11207
74	G3	CD2015_PM1-1	CD2015	RT027	1	1	L-Serine	1	0	0.119	0.119	0.563	1.54167	0.119	6.48404	25.9286	0.440566	1.54796	0.19392	0.425535	0.479379	-0.0561533	1.44593	0.956819	0.166667	7.83333	2.33333	15	1	0.014179	FALSE	1.32467	1.16451	1.61427	1.30449	2.98734	2.35793	1.0563	1.5201	0.946705	1.49083	1	0.522222	1.27273	0.775862
75	G4	CD2015_PM1-1	CD2015	RT027	1	1	L-Threonine	1	0	0.119	0.119	0.57	1.56597	0.119	7.29946	27.6977	0.448588	1.56278	0.14104	0.2855	0.519282	-0.0473091	1.33482	1.07359	0.166667	9.5	2.33333	15.8333	0	0.0141898	FALSE	1.49126	1.24397	1.64367	1.31698	2.17271	1.58199	1.14422	1.28068	0.873958	1.67278	1	0.633333	1.27273	0.818966
76	G5	CD2015_PM1-1	CD2015	RT027	1	1	L-Alanine	1	0	0.119	0.119	0.372	0.878472	0.119	4.09874	20.0198	0.250694	1.13456	0.06928	0.207281	0.449371	-0.0439796	1.54248	0.837522	0.166667	6	1.83333	9.16667	0	0.0141726	FALSE	0.837361	0.899137	0.918564	0.95611	1.06726	1.14857	0.990175	1.19055	1.00992	1.30495	1	0.4	1	0.474138
77	G6	CD2015_PM1-1	CD2015	RT027	1	1	L-Alanyl-Glycine	1	0	0.126	0.126	0.384	0.895833	0.126	3.87479	18.5171	0.254586	1.10362	0.0937566	0.283418	0.382527	-0.0448248	1.81202	0.735219	0.166667	8.33333	1.83333	10	0	0.0159121	FALSE	0.791609	0.831645	0.932827	0.930033	1.44432	1.57045	0.842885	1.21343	1.1864	1.14555	1	0.555556	1	0.517241
78	G7	CD2015_PM1-1	CD2015	RT027	1	1	Acetoacetic Acid	1	0	0.128	0.128	0.422	1.02083	0.128	4.86724	21.2212	0.288977	1.18002	0.0910705	0.246696	0.403262	-0.0369911	1.71885	0.634897	0.166667	8.5	1.66667	16	0	0.0163994	FALSE	0.994363	0.953093	1.05884	0.994416	1.40294	1.36697	0.888574	1.00137	1.1254	0.98924	1	0.566667	0.909091	0.827586
79	G8	CD2015_PM1-1	CD2015	RT027	1	1	N-Acetyl-beta-D Mannosamine	1	0	0.123	0.123	0.464	1.18403	0.123	5.60465	23.7113	0.333386	1.31233	0.000396143	0.000867353	0.479992	-0.0345797	1.44408	0.784739	0.166667	18.5	1.83333	19.3333	1	0.0151535	FALSE	1.14501	1.06493	1.22156	1.10592	0.00610258	0.00480609	1.05765	0.936092	0.945495	1.22271	1	1.23333	1	1
80	G9	CD2015_PM1-1	CD2015	RT027	1	1	Mono Methyl Succinate	1	0	0.132	0.132	0.482	1.21528	0.132	6.19716	24.0767	0.34404	1.28487	0.04315	0.0948021	0.4248	-0.0320134	1.6317	0.789172	0.166667	14.3333	2	20	0	0.0174451	FALSE	1.26606	1.08134	1.26059	1.08278	0.664725	0.525308	0.936033	0.86662	1.06834	1.22962	1	0.955556	1.09091	1.03448
81	G10	CD2015_PM1-1	CD2015	RT027	1	1	Methyl Pyruvate	1	0	0.136	0.136	0.473	1.17014	0.136	5.17602	21.1896	0.331314	1.23549	0.117532	0.289307	0.428037	-0.0450115	1.61936	0.89463	0.166667	6.66667	2	14.6667	0	0.0185034	FALSE	1.05745	0.951672	1.21396	1.04117	1.81058	1.60308	0.943166	1.21848	1.06026	1.39393	1	0.444444	1.09091	0.758621
82	G11	CD2015_PM1-1	CD2015	RT027	1	1	D-Malic Acid	1	0	0.139	0.139	0.41	0.940972	0.139	4.33285	18.6163	0.266251	1.06918	0.0904633	0.252854	0.368683	-0.0405788	1.88006	1.06746	0.166667	7.66667	2.33333	17.3333	0	0.0193268	FALSE	0.885189	0.836103	0.975569	0.90101	1.39359	1.40109	0.812381	1.09849	1.23095	1.66322	1	0.511111	1.27273	0.896552
83	G12	CD2015_PM1-1	CD2015	RT027	1	1	L-Malic Acid	1	0	0.148	0.148	0.441	1.01736	0.148	4.398	18.1545	0.266305	1.02989	0.0817086	0.21955	0.369648	-0.0395197	1.87515	0.852628	0.166667	8.33333	2.16667	14.3333	0	0.0219278	FALSE	0.898499	0.81536	0.975765	0.867901	1.25872	1.21655	0.814508	1.06982	1.22774	1.32849	1	0.555556	1.18182	0.741379
84	H1	CD2015_PM1-1	CD2015	RT027	1	1	Glycyl-L-Proline	1	0	0.161	0.161	0.462	1.04514	0.161	3.72139	15.3138	0.255517	0.94911	0.111043	0.310576	0.387771	-0.0537098	1.78751	0.646541	0.166667	4.16667	1.83333	5	0	0.0259455	FALSE	0.760269	0.687776	0.936236	0.799828	1.71061	1.72093	0.854441	1.45395	1.17036	1.00738	1	0.277778	1	0.258621
85	H2	CD2015_PM1-1	CD2015	RT027	1	1	p-Hydroxy Phenyl Acetic Acid	1	0	0.156	0.156	0.423	0.927083	0.156	4.27577	17.2018	0.25502	0.969862	0.0766061	0.206016	0.332907	-0.0225568	2.08211	0.860282	0.166667	7.33333	2	18.3333	0	0.0243595	FALSE	0.873527	0.772573	0.934416	0.817316	1.18012	1.14156	0.733549	0.610625	1.36324	1.34042	1	0.488889	1.09091	0.948276
86	H3	CD2015_PM1-1	CD2015	RT027	1	1	m-Hydroxy Phenyl Acetic Acid	1	0	0.134	0.134	0.44	1.0625	0.134	4.68634	20.1336	0.279706	1.12844	0.0779385	0.208475	0.364084	-0.0295878	1.90381	0.820286	0.166667	7	2	16.3333	0	0.017986	FALSE	0.957407	0.904249	1.02487	0.950955	1.20064	1.15518	0.802246	0.800958	1.2465	1.2781	1	0.466667	1.09091	0.844828
87	H4	CD2015_PM1-1	CD2015	RT027	1	1	Tyramine	1	0	0.132	0.132	0.412	0.972222	0.132	4.59458	19.8473	0.275518	1.12497	0.0706359	0.190839	0.345001	-0.0297619	2.00912	1.13948	0.166667	7.5	2.5	17.8333	1	0.0174358	FALSE	0.93866	0.891387	1.00952	0.948023	1.08815	1.05746	0.760198	0.805671	1.31545	1.77544	1	0.5	1.36364	0.922414
88	H5	CD2015_PM1-1	CD2015	RT027	1	1	D-Psicose	1	0	0.135	0.135	0.429	1.02083	0.135	4.63647	20.0313	0.284611	1.13533	0.0959812	0.259349	0.465734	-0.0297215	1.48829	0.642081	0.166667	6	1.66667	7.5	0	0.0182331	FALSE	0.947217	0.899651	1.04284	0.95676	1.47859	1.43708	1.02623	0.804578	0.97444	1.00043	1	0.4	0.909091	0.387931
89	H6	CD2015_PM1-1	CD2015	RT027	1	1	L-Lyxose	1	0	0.136	0.136	0.405	0.934028	0.136	4.44546	19.3546	0.252931	1.04775	0.0696398	0.197953	0.393581	-0.0430707	1.76113	0.507029	0.166667	14	1.66667	15.8333	0	0.018524	FALSE	0.908196	0.869261	0.926762	0.882955	1.0728	1.09688	0.867242	1.16595	1.15308	0.790007	1	0.933333	0.909091	0.818966
90	H7	CD2015_PM1-1	CD2015	RT027	1	1	Glucuronamide	1	0	0.14	0.14	0.411	0.940972	0.14	4.53512	19.2118	0.250479	1.02777	0.0522288	0.143273	0.370612	-0.0324812	1.87028	0.949974	0.166667	11	2.33333	19.6667	0	0.0196181	FALSE	0.926511	0.862846	0.917778	0.86612	0.804583	0.79389	0.816631	0.879282	1.22454	1.48016	1	0.733333	1.27273	1.01724
91	H8	CD2015_PM1-1	CD2015	RT027	1	1	Pyruvic Acid	1	0	0.127	0.127	0.498	1.28819	0.127	5.42567	22.5936	0.356687	1.33731	0.139394	0.339924	0.392313	-0.0489934	1.76682	0.831003	0.166667	8.16667	2	14.8333	0	0.0161836	FALSE	1.10845	1.01473	1.30693	1.12697	2.14737	1.88355	0.864449	1.32628	1.15681	1.2948	1	0.544444	1.09091	0.767241
92	H9	CD2015_PM1-1	CD2015	RT027	1	1	L-Galactonic Acid-gamma-Lactone	1	0	0.143	0.143	0.413	0.9375	0.143	4.58902	19.0909	0.265761	1.0511	0.0728289	0.196044	0.365217	-0.0348283	1.8979	0.832997	0.166667	11.6667	2.16667	12.8333	0	0.0204683	FALSE	0.937523	0.857414	0.973771	0.88578	1.12193	1.0863	0.804744	0.942822	1.24263	1.2979	1	0.777778	1.18182	0.663793
93	H10	CD2015_PM1-1	CD2015	RT027	1	1	D-Galacturonic Acid	1	0	0.14	0.14	0.425	0.989583	0.14	4.67837	19.4979	0.257701	1.03929	0.0489595	0.132041	0.36401	-0.023555	1.9042	0.722862	0.166667	9.66667	2	19	0	0.0196281	FALSE	0.955778	0.875694	0.944239	0.875822	0.754221	0.731653	0.802083	0.637647	1.24675	1.1263	1	0.644444	1.09091	0.982759
94	H11	CD2015_PM1-1	CD2015	RT027	1	1	Phenylethylamine	1	0	0.143	0.143	0.35	0.71875	0.143	3.16748	14.8405	0.199732	0.87574	0.0604842	0.193813	0.251596	-0.0279258	2.755	0.867842	0.166667	10	2.16667	13	1	0.0204562	FALSE	0.647106	0.666523	0.731836	0.737998	0.931758	1.07394	0.554384	0.755967	1.8038	1.35219	1	0.666667	1.18182	0.672414
95	H12	CD2015_PM1-1	CD2015	RT027	1	1	2-Aminoethanol	1	0	0.151	0.151	0.693	1.88194	0.151	6.98439	23.7503	0.517492	1.48936	0.229551	0.419816	0.494338	-0.0648837	1.40217	0.900606	0.166667	6.83333	2	7.66667	1	0.0228325	FALSE	1.42689	1.06668	1.89613	1.2551	3.53623	2.32624	1.08926	1.75644	0.918057	1.40324	1	0.455556	1.09091	0.396552
96	A1	CD2015_PM1-2	CD2015	RT027	1	2	Negative Control	1	1	0.097	0.097	0.389	1	0.097	4.87801	24.897	0.286206	1.37448	0.047423	0.13202	0.369612	-0.0280923	1.87534	0.718806	0.166667	11.5	2	21.5	0	0.00942726	FALSE	1	1	1	1	1	1	1	1	1	1	1	1	1	1
97	A2	CD2015_PM1-2	CD2015	RT027	1	2	L-Arabanose	1	0	0.097	0.097	0.374	0.94863	0.097	4.54733	23.9423	0.273835	1.34203	0.0545781	0.159032	0.347625	-0.0302775	1.99395	0.663058	0.166667	11.5	2	14.5	0	0.00941421	FALSE	0.932209	0.961656	0.956778	0.976393	1.15088	1.2046	0.940513	1.07778	1.06325	0.922444	1	1	1	0.674419
98	A3	CD2015_PM1-2	CD2015	RT027	1	2	N-Acetyl-D-Glucosamine	1	0	0.094	0.094	0.974	3.0137	0.094	10.4291	34.9202	0.871361	2.32889	0.78389	1.67279	0.607556	-0.328969	1.14088	0.973733	0.166667	7.5	3.33333	16.8333	1	0.00887475	FALSE	2.13798	1.40259	3.04453	1.69437	16.5297	12.6707	1.64377	11.7103	0.608359	1.35465	1	0.652174	1.66667	0.782946
99	A4	CD2015_PM1-2	CD2015	RT027	1	2	D-Saccharic Acid	1	0	0.093	0.093	0.365	0.931507	0.093	4.52211	24.4618	0.268828	1.36179	0.0482143	0.142512	0.38375	-0.0207904	1.80625	0.879967	0.166667	11	2.33333	21.5	0	0.00865776	FALSE	0.927041	0.982521	0.939282	0.990768	1.01669	1.07947	1.03825	0.740074	0.963161	1.22421	1	0.956522	1.16667	1
100	A5	CD2015_PM1-2	CD2015	RT027	1	2	Succinic Acid	1	0	0.102	0.102	0.507	1.38699	0.102	6.38136	27.7685	0.401537	1.59723	0.0698255	0.14919	0.393502	-0.0275797	1.76148	0.940522	0.166667	11.3333	2.33333	14	1	0.0104201	FALSE	1.30819	1.11534	1.40297	1.16206	1.4724	1.13005	1.06464	0.981753	0.939289	1.30845	1	0.985507	1.16667	0.651163
101	A6	CD2015_PM1-2	CD2015	RT027	1	2	D-Galactose	1	0	0.094	0.094	0.368	0.938356	0.094	4.55958	24.2742	0.272133	1.35858	0.0464038	0.135685	0.383845	-0.0219423	1.8058	1.01371	0.166667	9.83333	2.5	16.3333	0	0.008842	FALSE	0.934721	0.974986	0.95083	0.98843	0.978508	1.02776	1.03851	0.781079	0.962922	1.41026	1	0.855072	1.25	0.75969
102	A7	CD2015_PM1-2	CD2015	RT027	1	2	L-Aspartic Acid	1	0	0.095	0.095	0.361	0.910959	0.095	4.41378	23.7644	0.26315	1.32739	0.0486162	0.145836	0.378785	-0.0244483	1.82992	0.91817	0.166667	9	2.33333	13.5	0	0.00902945	FALSE	0.904832	0.954508	0.919442	0.965736	1.02516	1.10465	1.02482	0.870286	0.975785	1.27735	1	0.782609	1.16667	0.627907
103	A8	CD2015_PM1-2	CD2015	RT027	1	2	L-Proline	1	0	0.094	0.094	0.353	0.886986	0.094	4.60083	24.5847	0.257792	1.32064	0.0201287	0.0588657	0.382037	-0.0158213	1.81435	0.751231	0.166667	9.66667	2.16667	21.5	0	0.00885423	FALSE	0.943178	0.987457	0.900723	0.960825	0.42445	0.445885	1.03361	0.563191	0.967479	1.04511	1	0.84058	1.08333	1
104	A9	CD2015_PM1-2	CD2015	RT027	1	2	D-Alanine	1	0	0.095	0.095	0.349	0.869863	0.095	4.40491	23.8789	0.249565	1.29107	0.0407034	0.125354	0.370326	-0.0242001	1.87172	0.719712	0.166667	11.5	2.16667	21.5	0	0.0090406	FALSE	0.903013	0.959109	0.871979	0.939315	0.858305	0.949507	1.00193	0.861451	0.998073	1.00126	1	1	1.08333	1
105	A10	CD2015_PM1-2	CD2015	RT027	1	2	D-Trehalose	1	0	0.096	0.096	1.011	3.13356	0.096	13.581	40.015	0.905612	2.34579	0.0521747	0.0534542	0.453964	-0.0275079	1.52688	0.940709	0.166667	16	2.66667	21.5	1	0.00930442	FALSE	2.78412	1.60723	3.1642	1.70667	1.1002	0.404895	1.22822	0.979196	0.814188	1.30871	1	1.3913	1.33333	1
106	A11	CD2015_PM1-2	CD2015	RT027	1	2	D-Mannose	1	0	0.099	0.099	0.987	3.0411	0.099	13.189	39.192	0.867807	2.28068	0.133139	0.147877	0.470187	-0.0424445	1.4742	1.03162	0.166667	14.1667	2.66667	19.6667	1	0.00987868	FALSE	2.70377	1.57417	3.03211	1.6593	2.80749	1.12011	1.27211	1.51089	0.786097	1.43519	1	1.23188	1.33333	0.914729
107	A12	CD2015_PM1-2	CD2015	RT027	1	2	Dulcitol	1	0	0.1	0.1	0.39	0.993151	0.1	4.8654	24.3795	0.288219	1.35722	0.0474375	0.130214	0.369358	-0.0239143	1.87663	0.929953	0.166667	9.16667	2.5	15.8333	0	0.0100013	FALSE	0.997416	0.979218	1.00703	0.987439	1.00031	0.986323	0.999311	0.851277	1.00069	1.29375	1	0.797101	1.25	0.736434
108	B1	CD2015_PM1-2	CD2015	RT027	1	2	D-Serine	1	0	0.108	0.108	0.458	1.19863	0.108	5.67161	25.3701	0.344504	1.43477	0.00158993	0.00351239	0.365985	-0.0136728	1.89392	0.911284	0.166667	20.8333	2.33333	21.5	1	0.0116791	FALSE	1.16269	1.019	1.20369	1.04386	0.0335265	0.026605	0.990186	0.486709	1.00991	1.26777	1	1.81159	1.16667	1
109	B2	CD2015_PM1-2	CD2015	RT027	1	2	D-Sorbitol	1	0	0.1	0.1	0.866	2.62329	0.1	9.93767	33.8752	0.757996	2.14928	0.0784695	0.0959273	0.386784	-0.0601102	1.79208	1.04314	0.166667	18.8333	2.66667	21.5	1	0.0100564	FALSE	2.03724	1.36061	2.64843	1.5637	1.65467	0.726612	1.04646	2.13974	0.955605	1.45121	1	1.63768	1.33333	1
110	B3	CD2015_PM1-2	CD2015	RT027	1	2	Glycerol	1	0	0.096	0.096	0.385	0.989726	0.096	4.91096	25.0775	0.287885	1.38779	0.0438455	0.12105	0.392251	-0.0222364	1.7671	1.03246	0.166667	11.1667	2.5	15.3333	0	0.00922223	FALSE	1.00676	1.00725	1.00587	1.00968	0.924561	0.916909	1.06125	0.791547	0.942285	1.43635	1	0.971014	1.25	0.713178
111	B4	CD2015_PM1-2	CD2015	RT027	1	2	L-Fucose	1	0	0.101	0.101	0.404	1.03767	0.101	5.04042	24.6677	0.302423	1.38417	0.0466934	0.123098	0.379916	-0.0227009	1.82448	1.01514	0.166667	11	2.5	15	0	0.0102021	FALSE	1.03329	0.99079	1.05666	1.00705	0.984615	0.93242	1.02788	0.808082	0.972879	1.41225	1	0.956522	1.25	0.697674
112	B5	CD2015_PM1-2	CD2015	RT027	1	2	D-Glucuronic Acid	1	0	0.115	0.115	0.396	0.962329	0.115	4.69276	21.8828	0.28096	1.23506	0.0451767	0.121315	0.363977	-0.0262839	1.90437	1.18369	0.166667	11.6667	2.66667	15.1667	1	0.0132267	FALSE	0.962023	0.878934	0.981671	0.898562	0.952632	0.918914	0.984752	0.935626	1.01548	1.64674	1	1.01449	1.33333	0.705426
113	B6	CD2015_PM1-2	CD2015	RT027	1	2	D-Gluconic Acid	1	0	0.095	0.095	0.389	1.00685	0.095	4.94311	25.2062	0.293497	1.40749	0.0412294	0.112299	0.397544	-0.0182222	1.74357	1.1217	0.166667	11.6667	2.66667	15	0	0.00902578	FALSE	1.01335	1.01242	1.02548	1.02401	0.869395	0.850619	1.07557	0.648654	0.929739	1.5605	1	1.01449	1.33333	0.697674
114	B7	CD2015_PM1-2	CD2015	RT027	1	2	D,L-alpha-GlycerolPhosphate	1	0	0.1	0.1	0.384	0.972603	0.1	4.773	24.0999	0.282361	1.34421	0.04262	0.117804	0.360716	-0.0190001	1.92159	1.01909	0.166667	11.5	2.5	21.5	0	0.0100071	FALSE	0.978472	0.967984	0.986568	0.977978	0.898719	0.892316	0.975929	0.676345	1.02466	1.41776	1	1	1.25	1
115	B8	CD2015_PM1-2	CD2015	RT027	1	2	D-Xylose	1	0	0.096	0.096	0.523	1.46233	0.096	6.66052	29.2794	0.423347	1.68747	0.00174967	0.00337723	0.337412	-0.0134084	2.0543	0.549339	0.166667	21	2	21.5	0	0.0092366	FALSE	1.36542	1.17602	1.47917	1.22771	0.0368949	0.0255812	0.912881	0.477296	1.09543	0.764239	1	1.82609	1	1
116	B9	CD2015_PM1-2	CD2015	RT027	1	2	L-Lactic Acid	1	0	0.093	0.093	0.369	0.945205	0.093	4.63835	24.7533	0.2738	1.37538	0.0436378	0.126237	0.364812	-0.0241505	1.90001	0.936065	0.166667	10	2.5	14.1667	0	0.00866029	FALSE	0.95087	0.994229	0.956654	1.00065	0.920182	0.956193	0.987013	0.859683	1.01316	1.30225	1	0.869565	1.25	0.658915
117	B10	CD2015_PM1-2	CD2015	RT027	1	2	Formic Acid	1	0	0.092	0.092	0.357	0.907534	0.092	4.41686	24.2452	0.262886	1.35382	0.0464767	0.139796	0.364577	-0.0221091	1.90123	0.96257	0.166667	11.1667	2.5	13.5	0	0.00846869	FALSE	0.905464	0.973821	0.91852	0.984966	0.980045	1.0589	0.986378	0.787017	1.01381	1.33912	1	0.971014	1.25	0.627907
118	B11	CD2015_PM1-2	CD2015	RT027	1	2	D-Mannitol	1	0	0.095	0.095	0.886	2.7089	0.095	9.58252	33.354	0.781587	2.22329	0.725883	1.75528	0.547564	-0.395343	1.26587	1.38199	0.166667	10.1667	3.16667	18.8333	0	0.00918389	FALSE	1.96443	1.33968	2.73086	1.61755	15.3065	13.2955	1.48145	14.073	0.675013	1.92262	1	0.884058	1.58333	0.875969
119	B12	CD2015_PM1-2	CD2015	RT027	1	2	L-Glutamic Acid	1	0	0.094	0.094	0.375	0.962329	0.094	4.78377	25.0624	0.279454	1.38089	0.0450757	0.128439	0.369181	-0.0222153	1.87753	0.816432	0.166667	10.3333	2.33333	14.8333	0	0.00884076	FALSE	0.98068	1.00664	0.976411	1.00466	0.950503	0.972873	0.998832	0.790797	1.00117	1.13582	1	0.898551	1.16667	0.689922
120	C1	CD2015_PM1-2	CD2015	RT027	1	2	D-Glucose-6-Phospate	1	0	0.097	0.097	0.377	0.958904	0.097	4.67929	24.3241	0.27714	1.35018	0.0501012	0.143726	0.395862	-0.0291214	1.75098	0.878666	0.166667	10	2.33333	13.6667	0	0.00941066	FALSE	0.959262	0.976991	0.968326	0.982319	1.05647	1.08867	1.07102	1.03663	0.93369	1.2224	1	0.869565	1.16667	0.635659
121	C2	CD2015_PM1-2	CD2015	RT027	1	2	D-Galactonic Acid-gamma-Lactone	1	0	0.094	0.094	0.389	1.01027	0.094	4.90278	25.2134	0.292285	1.4146	0.0454742	0.125073	0.380017	-0.0202143	1.82399	1.18124	0.166667	12	2.83333	16.5	0	0.00884081	FALSE	1.00508	1.01271	1.02124	1.02918	0.958906	0.947377	1.02815	0.719567	0.97262	1.64334	1	1.04348	1.41667	0.767442
122	C3	CD2015_PM1-2	CD2015	RT027	1	2	D,L-Malic Acid	1	0	0.095	0.095	0.38	0.976027	0.095	4.61036	24.2335	0.282297	1.3801	0.0533485	0.152293	0.358438	-0.0290653	1.9338	1.12967	0.166667	10.3333	2.83333	12.6667	0	0.00902765	FALSE	0.945132	0.973351	0.986343	1.00409	1.12495	1.15356	0.969768	1.03464	1.03117	1.5716	1	0.898551	1.41667	0.589147
123	C4	CD2015_PM1-2	CD2015	RT027	1	2	D-Ribose	1	0	0.102	0.102	0.727	2.14041	0.102	8.58327	31.8751	0.623172	1.95997	0	0	0.332072	0.0172564	2.08734	0.570123	0.166667	21.5	2.33333	21.5	1	0.0104666	FALSE	1.75958	1.28028	2.17736	1.42597	0	0	0.898434	-0.614276	1.11305	0.793153	1	1.86957	1.16667	1
124	C5	CD2015_PM1-2	CD2015	RT027	1	2	Tween 20	1	0	0.129	0.129	0.425	1.0137	0.129	5.09946	21.467	0.295862	1.19106	0.0225552	0.0545995	0.313151	-0.0113189	2.21346	1.09605	0.166667	11	2.83333	13.8333	0	0.0166414	FALSE	1.0454	0.862235	1.03374	0.866551	0.475617	0.41357	0.84724	0.402919	1.1803	1.52482	1	0.956522	1.41667	0.643411
125	C6	CD2015_PM1-2	CD2015	RT027	1	2	L-Rhamnose	1	0	0.097	0.097	0.382	0.976027	0.097	4.79976	24.5015	0.284882	1.36998	0.0426516	0.118485	0.380782	-0.0199379	1.82032	1.14675	0.166667	11.5	2.83333	15	0	0.00940963	FALSE	0.983958	0.984116	0.995377	0.996723	0.899385	0.897478	1.03022	0.709726	0.970666	1.59536	1	1	1.41667	0.697674
126	C7	CD2015_PM1-2	CD2015	RT027	1	2	D-Fructose	1	0	0.094	0.094	1	3.10274	0.094	11.7864	37.6433	0.892041	2.35126	0.762261	1.48013	0.65058	-0.348786	1.06543	1.32154	0.166667	10.3333	3	19.5	0	0.00895047	FALSE	2.41624	1.51196	3.11678	1.71065	16.0737	11.2114	1.76017	12.4157	0.568128	1.83851	1	0.898551	1.5	0.906977
127	C8	CD2015_PM1-2	CD2015	RT027	1	2	Acetic Acid	1	0	0.095	0.095	0.385	0.993151	0.095	4.8215	25.042	0.28823	1.39624	0.0510434	0.14271	0.37581	-0.0206178	1.84441	0.785457	0.166667	10.1667	2.16667	14	0	0.00902618	FALSE	0.988415	1.00583	1.00707	1.01583	1.07634	1.08098	1.01677	0.733931	0.983509	1.09272	1	0.884058	1.08333	0.651163
128	C9	CD2015_PM1-2	CD2015	RT027	1	2	alpha-D-Glucose	1	0	0.093	0.093	1.03	3.2089	0.093	13.0725	39.8868	0.927449	2.39548	0.716963	1.21247	0.653903	-0.397413	1.06002	1.48311	0.166667	10.1667	3.16667	21	0	0.00879076	FALSE	2.67988	1.60208	3.2405	1.74282	15.1184	9.18398	1.76916	14.1467	0.56524	2.0633	1	0.884058	1.58333	0.976744
129	C10	CD2015_PM1-2	CD2015	RT027	1	2	Maltose	1	0	0.093	0.093	0.375	0.965753	0.093	4.72803	24.8834	0.280787	1.39116	0.0411298	0.116564	0.382995	-0.0175605	1.80981	1.14084	0.166667	11.8333	2.66667	16.1667	0	0.00864918	FALSE	0.969254	0.999456	0.981069	1.01214	0.867295	0.882925	1.03621	0.625099	0.965058	1.58713	1	1.02899	1.33333	0.751938
130	C11	CD2015_PM1-2	CD2015	RT027	1	2	D-Melibiose	1	0	0.095	0.095	0.38	0.976027	0.095	4.80879	24.9283	0.284424	1.38398	0.0474175	0.133613	0.392905	-0.0195273	1.76416	0.891496	0.166667	11	2.33333	15.3333	0	0.00902515	FALSE	0.985809	1.00126	0.993774	1.00691	0.999883	1.01207	1.06302	0.695111	0.940717	1.24025	1	0.956522	1.16667	0.713178
131	C12	CD2015_PM1-2	CD2015	RT027	1	2	Thymidine	1	0	0.096	0.096	0.4	1.0411	0.096	5.30522	26.1452	0.303205	1.42612	0.0129312	0.0328953	0.37919	-0.00841491	1.82797	0.922524	0.166667	14.3333	2.5	21.5	0	0.00921748	FALSE	1.08758	1.05014	1.0594	1.03757	0.272677	0.249169	1.02591	0.299545	0.974742	1.28341	1	1.24638	1.25	1
132	D1	CD2015_PM1-2	CD2015	RT027	1	2	L-Asparagine	1	0	0.096	0.096	0.379	0.969178	0.096	4.66951	24.4029	0.278689	1.36229	0.0598132	0.173815	0.386148	-0.0316258	1.79503	0.922121	0.166667	8.33333	2.5	13.6667	0	0.0092178	FALSE	0.957257	0.980154	0.973737	0.99113	1.26127	1.31658	1.04474	1.12578	0.957179	1.28285	1	0.724638	1.25	0.635659
133	D2	CD2015_PM1-2	CD2015	RT027	1	2	D-Aspartic Acid	1	0	0.095	0.095	0.365	0.924658	0.095	4.44053	23.9001	0.266562	1.33988	0.064885	0.197063	0.369804	-0.0195168	1.87436	0.91602	0.166667	8.33333	2.5	16.5	0	0.00902893	FALSE	0.910316	0.959961	0.931367	0.974827	1.36822	1.49268	1.00052	0.694738	0.999482	1.27436	1	0.724638	1.25	0.767442
134	D3	CD2015_PM1-2	CD2015	RT027	1	2	D-Glucosaminic Acid	1	0	0.096	0.096	0.393	1.01712	0.096	4.97706	25.2375	0.295894	1.40659	0.0464789	0.126252	0.405892	-0.0232135	1.70771	1.01473	0.166667	11.1667	2.5	15.8333	0	0.00921665	FALSE	1.02031	1.01368	1.03385	1.02336	0.980092	0.956306	1.09816	0.826331	0.910618	1.41169	1	0.971014	1.25	0.736434
135	D4	CD2015_PM1-2	CD2015	RT027	1	2	1,2-Propanediol	1	0	0.095	0.095	0.393	1.02055	0.095	5.07726	25.6896	0.296676	1.41799	0.0452933	0.122703	0.399141	-0.020883	1.7366	1.04804	0.166667	12	2.66667	13.6667	0	0.00903021	FALSE	1.04085	1.03184	1.03658	1.03166	0.955091	0.929431	1.07989	0.743371	0.926019	1.45802	1	1.04348	1.33333	0.635659
136	D5	CD2015_PM1-2	CD2015	RT027	1	2	Tween 40	1	0	0.118	0.118	0.427	1.05822	0.118	5.31225	23.3477	0.307263	1.28391	0.0302008	0.0735209	0.349079	-0.0136965	1.98565	0.909188	0.166667	11.1667	2.5	13.8333	0	0.0139242	FALSE	1.08902	0.937772	1.07357	0.934101	0.636839	0.556892	0.944446	0.487555	1.05882	1.26486	1	0.971014	1.25	0.643411
137	D6	CD2015_PM1-2	CD2015	RT027	1	2	alpha-Keto-Glutaric Acid	1	0	0.096	0.096	0.393	1.01712	0.096	4.86992	24.8393	0.296247	1.40668	0.0512984	0.140289	0.382169	-0.021316	1.81372	1.11231	0.166667	11	2.66667	12.6667	0	0.00921832	FALSE	0.998342	0.997682	1.03509	1.02343	1.08172	1.06264	1.03397	0.758782	0.967144	1.54744	1	0.956522	1.33333	0.589147
138	D7	CD2015_PM1-2	CD2015	RT027	1	2	alpha-Keto-Butyric Acid	1	0	0.095	0.095	0.579	1.65753	0.095	7.57568	31.4929	0.477549	1.79836	0.113489	0.220391	0.424598	-0.0400642	1.63248	0.887872	0.166667	10	2.33333	21.5	0	0.00905772	FALSE	1.55303	1.26493	1.66855	1.30839	2.39313	1.66938	1.14877	1.42616	0.870499	1.2352	1	0.869565	1.16667	1
139	D8	CD2015_PM1-2	CD2015	RT027	1	2	alpha-Methyl-D-Galactoside	1	0	0.095	0.095	0.388	1.00342	0.095	4.90363	25.0803	0.293228	1.4071	0.0472537	0.129872	0.399847	-0.0209283	1.73353	1.18242	0.166667	11.1667	2.83333	16	0	0.00902564	FALSE	1.00525	1.00737	1.02454	1.02373	0.996429	0.983726	1.0818	0.744983	0.924385	1.64497	1	0.971014	1.41667	0.744186
140	D9	CD2015_PM1-2	CD2015	RT027	1	2	alpha-D-Lactose	1	0	0.096	0.096	0.394	1.02055	0.096	5.01774	25.3224	0.296909	1.40896	0.0453814	0.122769	0.397038	-0.0182131	1.7458	1.05761	0.166667	11.1667	2.66667	15.8333	0	0.0092163	FALSE	1.02864	1.01709	1.0374	1.02509	0.956949	0.929926	1.0742	0.64833	0.930925	1.47134	1	0.971014	1.33333	0.736434
141	D10	CD2015_PM1-2	CD2015	RT027	1	2	Lactulose	1	0	0.098	0.098	0.397	1.02397	0.098	5.067	25.2309	0.29847	1.3975	0.0457278	0.122567	0.384077	-0.0193687	1.80471	0.882904	0.166667	11	2.33333	15.8333	0	0.00960422	FALSE	1.03874	1.01341	1.04285	1.01674	0.964253	0.928396	1.03914	0.689467	0.962338	1.22829	1	0.956522	1.16667	0.736434
142	D11	CD2015_PM1-2	CD2015	RT027	1	2	Sucrose	1	0	0.098	0.098	0.388	0.993151	0.098	4.85712	24.5701	0.289545	1.37469	0.054734	0.152287	0.390502	-0.0223348	1.77502	1.07031	0.166667	10.1667	2.5	17	0	0.00960418	FALSE	0.995718	0.986872	1.01167	1.00015	1.15417	1.15351	1.05652	0.79505	0.946505	1.48901	1	0.884058	1.25	0.790698
143	D12	CD2015_PM1-2	CD2015	RT027	1	2	Uridine	1	0	0.102	0.102	0.41	1.05479	0.102	5.28973	25.2816	0.30727	1.38897	0.0395116	0.101571	0.375173	-0.0208924	1.84754	0.818702	0.166667	12.3333	2.33333	15.5	0	0.010405	FALSE	1.0844	1.01545	1.0736	1.01054	0.833172	0.769362	1.01504	0.743706	0.98518	1.13897	1	1.07246	1.16667	0.72093
144	E1	CD2015_PM1-2	CD2015	RT027	1	2	L-Glutamine	1	0	0.106	0.106	0.391	0.976027	0.106	5.00419	24.0544	0.283779	1.30308	0.032488	0.0869437	0.369515	-0.0224622	1.87583	0.797009	0.166667	9	2.33333	14.5	0	0.0112399	FALSE	1.02587	0.966156	0.99152	0.948054	0.685068	0.658565	0.999736	0.799584	1.00026	1.1088	1	0.782609	1.16667	0.674419
145	E2	CD2015_PM1-2	CD2015	RT027	1	2	m-Tartaric Acid	1	0	0.1	0.1	0.394	1.00685	0.1	4.9306	24.5342	0.291986	1.36801	0.0446368	0.120644	0.361121	-0.0199849	1.91943	0.98489	0.166667	12	2.5	14.3333	0	0.0100036	FALSE	1.01078	0.985429	1.0202	0.995292	0.941247	0.913834	0.977027	0.711399	1.02351	1.37017	1	1.04348	1.25	0.666667
146	E3	CD2015_PM1-2	CD2015	RT027	1	2	D-Glucose-1-Phosphate	1	0	0.101	0.101	0.402	1.03082	0.101	5.03261	24.6567	0.300619	1.37987	0.0497392	0.132287	0.405023	-0.0220529	1.71138	1.06669	0.166667	11.3333	2.5	14.6667	0	0.0102013	FALSE	1.03169	0.99035	1.05036	1.00392	1.04884	1.00202	1.0958	0.785015	0.912572	1.48398	1	0.985507	1.25	0.682171
147	E4	CD2015_PM1-2	CD2015	RT027	1	2	D-Fructose-6-Phosphate	1	0	0.103	0.103	0.425	1.10274	0.103	5.52176	25.7415	0.320697	1.414	0.0347334	0.0855586	0.378612	-0.0192563	1.83076	0.802413	0.166667	11.5	2.16667	21.5	0	0.01061	FALSE	1.13197	1.03392	1.12051	1.02875	0.732416	0.648073	1.02435	0.685465	0.97623	1.11631	1	1	1.08333	1
148	E5	CD2015_PM1-2	CD2015	RT027	1	2	Tween 80	1	0	0.125	0.125	0.428	1.03767	0.125	5.23761	22.346	0.30285	1.23081	0.0409294	0.100516	0.356607	-0.0165508	1.94373	1.01517	0.166667	11	2.5	16.5	0	0.0156253	FALSE	1.07372	0.89754	1.05816	0.895469	0.86307	0.761372	0.964814	0.589156	1.03647	1.4123	1	0.956522	1.25	0.767442
149	E6	CD2015_PM1-2	CD2015	RT027	1	2	alpha-Hydroxy Glutaric Acid-gamma-Lactone	1	0	0.098	0.098	0.389	0.996575	0.098	4.84139	24.5169	0.289776	1.37551	0.0500749	0.13826	0.376393	-0.0209305	1.84155	1.04818	0.166667	11	2.66667	21.5	0	0.00960789	FALSE	0.992492	0.984734	1.01248	1.00075	1.05592	1.04726	1.01835	0.745061	0.981985	1.45823	1	0.956522	1.33333	1
150	E7	CD2015_PM1-2	CD2015	RT027	1	2	alpha-Hydroxy Butyric Acid	1	0	0.095	0.095	0.509	1.41781	0.095	6.29654	28.655	0.407124	1.66698	0.116737	0.26399	0.366818	-0.0470727	1.88962	0.857217	0.166667	12	2.5	21.5	0	0.0090371	FALSE	1.2908	1.15094	1.42249	1.21281	2.46161	1.99962	0.99244	1.67564	1.00762	1.19256	1	1.04348	1.25	1
151	E8	CD2015_PM1-2	CD2015	RT027	1	2	beta-Methyl-D Glucoside	1	0	0.092	0.092	0.322	0.787671	0.092	3.39838	19.8144	0.230438	1.25282	0.0243425	0.0786029	0.300794	-0.045669	2.30439	4.54535	0.166667	13.3333	7.66667	21.5	1	0.00846758	FALSE	0.696673	0.795854	0.805148	0.911488	0.513305	0.595386	0.81381	1.62568	1.22879	6.32346	1	1.15942	3.83333	1
152	E9	CD2015_PM1-2	CD2015	RT027	1	2	Adonitol	1	0	0.094	0.094	0.362	0.917808	0.094	4.43388	23.7118	0.266432	1.34464	0.0338142	0.098447	0.275708	-0.0140791	2.51406	0.936352	0.166667	11.3333	2.83333	17.8333	0	0.00884734	FALSE	0.908952	0.952397	0.93091	0.978289	0.713033	0.745698	0.745939	0.501171	1.34059	1.30265	1	0.985507	1.41667	0.829457
153	E10	CD2015_PM1-2	CD2015	RT027	1	2	Maltotriose	1	0	0.097	0.097	0.39	1.00342	0.097	5.02557	25.2926	0.292023	1.38788	0.0509087	0.140412	0.440963	-0.0208456	1.57189	0.97082	0.166667	9.66667	2.33333	13.8333	0	0.00940926	FALSE	1.03025	1.01589	1.02033	1.00975	1.0735	1.06357	1.19304	0.742038	0.838193	1.3506	1	0.84058	1.16667	0.643411
154	E11	CD2015_PM1-2	CD2015	RT027	1	2	2-Deoxy Adenosine	1	0	0.094	0.094	0.351	0.880137	0.094	3.89645	21.4803	0.255245	1.31229	0.0171603	0.0503936	0.163646	-0.0137289	4.23564	1.04741	0.166667	13.8333	5.33333	21.5	0	0.00885737	FALSE	0.798778	0.862766	0.891824	0.954749	0.361856	0.381711	0.442751	0.488706	2.2586	1.45716	1	1.2029	2.66667	1
155	E12	CD2015_PM1-2	CD2015	RT027	1	2	Adenosine	1	0	0.097	0.097	0.417	1.09589	0.097	5.53177	26.5394	0.319948	1.4579	0.0191867	0.0471263	0.380891	-0.018582	1.81981	1.08377	0.166667	12	3.33333	21.5	1	0.0094093	FALSE	1.13402	1.06597	1.1179	1.06069	0.404586	0.356963	1.03051	0.661461	0.970389	1.50773	1	1.04348	1.66667	1
156	F1	CD2015_PM1-2	CD2015	RT027	1	2	Glycyl-L-Aspartic Acid	1	0	0.106	0.106	0.359	0.866438	0.106	4.07537	21.3405	0.248362	1.2079	0.0685919	0.214887	0.385087	-0.0345867	1.79998	0.864868	0.166667	8.16667	2.16667	21.5	0	0.0112571	FALSE	0.835458	0.857153	0.867775	0.878803	1.44638	1.62768	1.04187	1.23118	0.959816	1.2032	1	0.710145	1.08333	1
157	F2	CD2015_PM1-2	CD2015	RT027	1	2	Citric Acid	1	0	0.099	0.099	0.361	0.89726	0.099	4.18751	22.1266	0.260782	1.28895	0.0492788	0.147532	0.31729	-0.0408128	2.18459	1.41473	0.166667	10.3333	2.83333	21.5	1	0.0098122	FALSE	0.858446	0.888726	0.911169	0.937768	1.03913	1.1175	0.858438	1.45281	1.16491	1.96817	1	0.898551	1.41667	1
158	F3	CD2015_PM1-2	CD2015	RT027	1	2	m-Inositol	1	0	0.096	0.096	0.386	0.993151	0.096	4.80362	24.6467	0.28814	1.38686	0.0465084	0.129024	0.386051	-0.0215991	1.79548	1.19275	0.166667	11.6667	2.83333	14	0	0.00921648	FALSE	0.984751	0.989949	1.00676	1.00901	0.980713	0.977303	1.04448	0.76886	0.957418	1.65936	1	1.01449	1.41667	0.651163
159	F4	CD2015_PM1-2	CD2015	RT027	1	2	D-Threonine	1	0	0.099	0.099	0.397	1.02055	0.099	5.05781	25.0581	0.295659	1.38687	0.0177185	0.0457483	0.341466	-0.0210413	2.02991	0.853239	0.166667	12.3333	2.33333	21.5	0	0.00980705	FALSE	1.03686	1.00647	1.03303	1.00902	0.373625	0.346525	0.92385	0.749006	1.08243	1.18702	1	1.07246	1.16667	1
160	F5	CD2015_PM1-2	CD2015	RT027	1	2	Fumaric Acid	1	0	0.093	0.093	0.385	1	0.093	4.76412	25.0901	0.290714	1.41686	0.0666204	0.190792	0.414116	-0.0255057	1.6738	0.974334	0.166667	9.16667	2.33333	21.5	1	0.00865064	FALSE	0.976653	1.00776	1.01575	1.03084	1.40481	1.44517	1.12041	0.907925	0.892533	1.35549	1	0.797101	1.16667	1
161	F6	CD2015_PM1-2	CD2015	RT027	1	2	Bromo Succinic Acid	1	0	0.094	0.094	0.318	0.767123	0.094	3.53622	20.9918	0.223584	1.22187	0.0591902	0.205247	0.291553	-0.0250294	2.37743	0.87237	0.166667	8.5	2.5	10.1667	0	0.0088468	FALSE	0.724932	0.843146	0.781201	0.888968	1.24813	1.55467	0.788807	0.890971	1.26774	1.21364	1	0.73913	1.25	0.472868
162	F7	CD2015_PM1-2	CD2015	RT027	1	2	Propionic Acid	1	0	0.098	0.098	0.414	1.08219	0.098	5.25938	25.6278	0.315857	1.43932	0.0460334	0.118071	0.402225	-0.021207	1.72328	1.05308	0.166667	11	2.5	21.5	1	0.009609	FALSE	1.07818	1.02936	1.1036	1.04717	0.970696	0.894341	1.08823	0.754905	0.91892	1.46504	1	0.956522	1.25	1
163	F8	CD2015_PM1-2	CD2015	RT027	1	2	Mucic Acid	1	0	0.097	0.097	0.448	1.20205	0.097	5.99668	27.7874	0.350899	1.52982	0.0357946	0.0832944	0.416722	-0.0205278	1.66333	0.869612	0.166667	10.8333	2.33333	16.3333	0	0.00940963	FALSE	1.22933	1.11609	1.22604	1.11301	0.754793	0.630922	1.12746	0.730726	0.886952	1.2098	1	0.942029	1.16667	0.75969
164	F9	CD2015_PM1-2	CD2015	RT027	1	2	Glycolic Acid	1	0	0.097	0.097	0.384	0.982877	0.097	4.82959	24.6402	0.285788	1.37364	0.0438108	0.121437	0.381939	-0.0212443	1.81481	1.04663	0.166667	11.8333	2.5	15.6667	0	0.00941303	FALSE	0.990073	0.989687	0.998539	0.999384	0.92383	0.919836	1.03335	0.756233	0.967726	1.45607	1	1.02899	1.25	0.728682
165	F10	CD2015_PM1-2	CD2015	RT027	1	2	Glyoxylic Acid	1	0	0.095	0.095	0.101	0.0205479	0.095	0.0937045	0.885059	0.00644914	0.0621998	0.000238371	0.00236064	0.0224867	-0.00431787	30.8247	0.384852	0.166667	20.5	0.833333	21.5	0	0.00902473	FALSE	0.0192096	0.0355489	0.0225332	0.0452532	0.00502649	0.0178809	0.0608387	0.153703	16.4369	0.535404	1	1.78261	0.416667	1
166	F11	CD2015_PM1-2	CD2015	RT027	1	2	D-Cellobiose	1	0	0.098	0.098	0.397	1.02397	0.098	5.08886	25.3078	0.299473	1.39955	0.0494669	0.132994	0.415674	-0.0202169	1.66753	0.965929	0.166667	11.1667	2.5	15.3333	0	0.00960411	FALSE	1.04322	1.0165	1.04636	1.01824	1.0431	1.00738	1.12462	0.719661	0.889188	1.3438	1	0.971014	1.25	0.713178
167	F12	CD2015_PM1-2	CD2015	RT027	1	2	Inosine	1	0	0.098	0.098	0.437	1.16096	0.098	5.71963	26.9594	0.337494	1.49153	0.0426474	0.10306	0.391806	-0.035277	1.76911	0.83229	0.166667	10.5	2.33333	21.5	0	0.0096046	FALSE	1.17253	1.08284	1.1792	1.08516	0.899298	0.780639	1.06005	1.25575	0.943355	1.15788	1	0.913043	1.16667	1
168	G1	CD2015_PM1-2	CD2015	RT027	1	2	Glycyl-LGlutamic Acid	1	0	0.097	0.097	0.322	0.770548	0.097	3.94226	22.1203	0.223598	1.19765	0.0192029	0.0616277	0.372737	-0.0128642	1.85961	0.778015	0.166667	13.6667	2.16667	15	0	0.00941642	FALSE	0.80817	0.888475	0.781249	0.871347	0.404929	0.466806	1.00845	0.457925	0.991617	1.08237	1	1.18841	1.08333	0.697674
169	G2	CD2015_PM1-2	CD2015	RT027	1	2	Tricarballylic Acid	1	0	0.097	0.097	0.384	0.982877	0.097	4.76867	24.5328	0.284381	1.37225	0.0516909	0.14515	0.36392	-0.024901	1.90467	0.946413	0.166667	10.3333	2.33333	15.1667	0	0.0094166	FALSE	0.977586	0.985374	0.993624	0.998378	1.09	1.09946	0.984599	0.886401	1.01564	1.31665	1	0.898551	1.16667	0.705426
170	G3	CD2015_PM1-2	CD2015	RT027	1	2	L-Serine	1	0	0.106	0.106	0.569	1.58562	0.106	7.02418	28.5044	0.46114	1.67791	0.147676	0.301368	0.382596	-0.0694164	1.81169	1.08274	0.166667	10.5	2.66667	21.5	0	0.0112448	FALSE	1.43997	1.14489	1.61122	1.22076	3.11402	2.28275	1.03513	2.47101	0.966064	1.5063	1	0.913043	1.33333	1
171	G4	CD2015_PM1-2	CD2015	RT027	1	2	L-Threonine	1	0	0.101	0.101	0.578	1.63356	0.101	7.83677	31.108	0.47436	1.7428	0.0846039	0.158545	0.438278	-0.0291077	1.58152	1.01447	0.166667	10.6667	2.5	21.5	0	0.010231	FALSE	1.60655	1.24947	1.65741	1.26797	1.78402	1.20091	1.18578	1.03614	0.843328	1.41133	1	0.927536	1.25	1
172	G5	CD2015_PM1-2	CD2015	RT027	1	2	L-Alanine	1	0	0.1	0.1	0.363	0.900685	0.1	4.43976	23.1486	0.260731	1.28183	0.0490765	0.146416	0.340311	-0.0148719	2.03681	0.717712	0.166667	9.33333	2.16667	15.5	0	0.0100044	FALSE	0.910159	0.929777	0.910993	0.932588	1.03487	1.10905	0.920723	0.529395	1.0861	0.998477	1	0.811594	1.08333	0.72093
173	G6	CD2015_PM1-2	CD2015	RT027	1	2	L-Alanyl-Glycine	1	0	0.098	0.098	0.365	0.914384	0.098	4.3571	23.1634	0.267467	1.31765	0.0533497	0.157551	0.328768	-0.0253526	2.10832	0.75744	0.166667	9.66667	2.16667	21.5	0	0.00961381	FALSE	0.893212	0.930371	0.934529	0.958652	1.12498	1.19339	0.889493	0.902476	1.12424	1.05375	1	0.84058	1.08333	1
174	G7	CD2015_PM1-2	CD2015	RT027	1	2	Acetoacetic Acid	1	0	0.1	0.1	0.388	0.986301	0.1	4.66426	23.8068	0.28661	1.35463	0.060593	0.170024	0.345434	-0.0228936	2.0066	0.911455	0.166667	9.66667	2.5	21.5	0	0.0100032	FALSE	0.95618	0.956214	1.00141	0.985557	1.27771	1.28787	0.934585	0.81494	1.06999	1.26801	1	0.84058	1.25	1
175	G8	CD2015_PM1-2	CD2015	RT027	1	2	N-Acetyl-beta-D Mannosamine	1	0	0.095	0.095	0.459	1.24658	0.095	5.54766	26.9828	0.362705	1.57311	0	0	0.38931	0.0418242	1.78045	0.738976	0.166667	21.5	2	21.5	0	0.00902794	FALSE	1.13728	1.08378	1.26729	1.14451	0	0	1.05329	-1.48881	0.949403	1.02806	1	1.86957	1	1
176	G9	CD2015_PM1-2	CD2015	RT027	1	2	Mono Methyl Succinate	1	0	0.095	0.095	0.485	1.33562	0.095	6.32649	28.7792	0.385833	1.62293	0.0335729	0.072283	0.401854	-0.0388627	1.72487	0.930659	0.166667	13.5	2.5	21.5	1	0.00904484	FALSE	1.29694	1.15593	1.3481	1.18076	0.707945	0.547515	1.08723	1.38339	0.919769	1.29473	1	1.17391	1.25	1
177	G10	CD2015_PM1-2	CD2015	RT027	1	2	Methyl Pyruvate	1	0	0.096	0.096	0.452	1.21918	0.096	6.02157	27.9022	0.355634	1.54757	0.0630624	0.150549	0.359411	-0.0512124	1.92856	0.760327	0.166667	10.1667	2.33333	21.5	0	0.00922849	FALSE	1.23443	1.12071	1.24258	1.12593	1.32978	1.14035	0.9724	1.823	1.02838	1.05776	1	0.884058	1.16667	1
178	G11	CD2015_PM1-2	CD2015	RT027	1	2	D-Malic Acid	1	0	0.098	0.098	0.357	0.886986	0.098	4.28906	22.8022	0.258451	1.29143	0.0450789	0.135179	0.378612	-0.0259846	1.83076	1.29556	0.166667	11.1667	2.66667	14.8333	0	0.00960465	FALSE	0.879264	0.915864	0.903025	0.939574	0.95057	1.02393	1.02435	0.924971	0.976229	1.80237	1	0.971014	1.33333	0.689922
179	G12	CD2015_PM1-2	CD2015	RT027	1	2	L-Malic Acid	1	0	0.104	0.104	0.387	0.969178	0.104	4.65154	23.2213	0.282174	1.31181	0.0602634	0.16968	0.381722	-0.0277046	1.81584	1.01172	0.166667	10.3333	2.5	13.3333	0	0.0108179	FALSE	0.953573	0.932694	0.985915	0.954406	1.27076	1.28526	1.03276	0.986198	0.968275	1.4075	1	0.898551	1.25	0.620155
180	H1	CD2015_PM1-2	CD2015	RT027	1	2	Glycyl-L-Proline	1	0	0.107	0.107	0.4	1.00342	0.107	4.87435	23.662	0.290808	1.31479	0.0528931	0.142419	0.380171	-0.0232965	1.82325	0.704575	0.166667	5.83333	2.33333	7	0	0.0114542	FALSE	0.99925	0.950396	1.01608	0.956572	1.11535	1.07877	1.02857	0.829285	0.972226	0.980202	1	0.507246	1.16667	0.325581
181	H2	CD2015_PM1-2	CD2015	RT027	1	2	p-Hydroxy Phenyl Acetic Acid	1	0	0.108	0.108	0.39	0.965753	0.108	4.56089	22.5498	0.275859	1.27324	0.0533379	0.148784	0.301529	-0.0305633	2.29877	0.710583	0.166667	10.5	2.16667	12.8333	0	0.01167	FALSE	0.934989	0.905725	0.963849	0.926345	1.12473	1.12698	0.815798	1.08796	1.22579	0.98856	1	0.913043	1.08333	0.596899
182	H3	CD2015_PM1-2	CD2015	RT027	1	2	m-Hydroxy Phenyl Acetic Acid	1	0	0.094	0.094	0.405	1.06507	0.094	5.2083	26.1228	0.310839	1.4609	0.0419697	0.109365	0.360579	-0.0211297	1.92232	0.919897	0.166667	11	2.5	15.6667	0	0.00883928	FALSE	1.06771	1.04924	1.08607	1.06287	0.885006	0.828396	0.97556	0.752152	1.02505	1.27976	1	0.956522	1.25	0.728682
183	H4	CD2015_PM1-2	CD2015	RT027	1	2	Tyramine	1	0	0.103	0.103	0.395	1	0.103	4.69855	23.354	0.288308	1.33746	0.056186	0.15455	0.293008	-0.0258852	2.36562	1.00965	0.166667	11.1667	3	15.5	0	0.0106137	FALSE	0.96321	0.938025	1.00734	0.973063	1.18478	1.17065	0.792745	0.921434	1.26144	1.40463	1	0.971014	1.5	0.72093
184	H5	CD2015_PM1-2	CD2015	RT027	1	2	D-Psicose	1	0	0.113	0.113	0.425	1.06849	0.113	5.35887	24.1343	0.311432	1.32296	0.0537919	0.135579	0.342484	-0.0191254	2.02388	0.539328	0.166667	9.33333	2	14	0	0.0127716	FALSE	1.09858	0.969367	1.08814	0.962515	1.1343	1.02696	0.926603	0.680805	1.07921	0.750311	1	0.811594	1	0.651163
185	H6	CD2015_PM1-2	CD2015	RT027	1	2	L-Lyxose	1	0	0.104	0.104	0.389	0.976027	0.104	4.81087	23.7535	0.282288	1.31388	0.035446	0.0960765	0.328832	-0.021635	2.10791	0.641067	0.166667	11	1.83333	14.5	0	0.0108192	FALSE	0.986236	0.95407	0.986313	0.955911	0.747443	0.727742	0.889667	0.770139	1.12402	0.891849	1	0.956522	0.916667	0.674419
186	H7	CD2015_PM1-2	CD2015	RT027	1	2	Glucuronamide	1	0	0.097	0.097	0.372	0.941781	0.097	4.59052	23.9032	0.27393	1.34101	0.0407032	0.11627	0.544532	-0.0311668	1.27292	2.98516	0.166667	11.5	4.83333	21.5	1	0.00941107	FALSE	0.941063	0.960085	0.957108	0.975647	0.858301	0.880699	1.47325	1.10944	0.67877	4.15294	1	1	2.41667	1
187	H8	CD2015_PM1-2	CD2015	RT027	1	2	Pyruvic Acid	1	0	0.096	0.096	0.505	1.40068	0.096	6.14001	28.1946	0.405418	1.65518	0.101212	0.224932	0.385375	-0.044492	1.79863	0.812355	0.166667	10	2	11.3333	0	0.00923039	FALSE	1.25871	1.13245	1.41653	1.20422	2.13423	1.70377	1.04265	1.58378	0.959098	1.13015	1	0.869565	1	0.527132
188	H9	CD2015_PM1-2	CD2015	RT027	1	2	L-Galactonic Acid-gamma-Lactone	1	0	0.097	0.097	0.388	0.996575	0.097	4.92926	24.9493	0.289948	1.38316	0.0350307	0.0949364	0.326773	-0.0152051	2.12119	0.699933	0.166667	10	2.33333	15	0	0.00941703	FALSE	1.01051	1.0021	1.01307	1.00631	0.738686	0.719106	0.884095	0.541256	1.1311	0.973743	1	0.869565	1.16667	0.697674
189	H10	CD2015_PM1-2	CD2015	RT027	1	2	D-Galacturonic Acid	1	0	0.1	0.1	0.387	0.982877	0.1	4.82384	24.3189	0.285318	1.35107	0.0490525	0.135851	0.348488	-0.0219484	1.98901	0.7979	0.166667	10	2.33333	14.5	0	0.0100073	FALSE	0.988895	0.976783	0.996898	0.98297	1.03436	1.02902	0.942848	0.781297	1.06062	1.11004	1	0.869565	1.16667	0.674419
190	H11	CD2015_PM1-2	CD2015	RT027	1	2	Phenylethylamine	1	0	0.1	0.1	0.328	0.780822	0.1	3.55319	20.0599	0.227095	1.18512	0.0518563	0.172604	0.265885	-0.0302321	2.60694	0.983759	0.166667	10.6667	2.5	13.6667	1	0.0100017	FALSE	0.728409	0.805716	0.793467	0.862231	1.09348	1.30741	0.719362	1.07617	1.39012	1.3686	1	0.927536	1.25	0.635659
191	H12	CD2015_PM1-2	CD2015	RT027	1	2	2-Aminoethanol	1	0	0.108	0.108	0.585	1.63356	0.108	7.73377	30.046	0.47686	1.68874	0.105419	0.198861	0.515066	-0.0492211	1.34574	0.930408	0.166667	7.83333	2.16667	10.8333	1	0.0116785	FALSE	1.58544	1.20681	1.66614	1.22864	2.22295	1.5063	1.39353	1.75212	0.717602	1.29438	1	0.681159	1.08333	0.503876

## Sheet: individual_diauxie
Sample_ID	Well	Plate_ID	Isolate	Ribotype	PM	Replicate	Substrate	Group	Control	OD_Baseline	OD_Min	OD_Max	Fold_Change	OD_Offset	MSE	dx_auc_lin	dx_auc_log	dx_k_lin	dx_k_log	dx_t_k	dx_gr	dx_dr	dx_td	dx_t_gr	dx_t_dr	dx_death_lin	dx_death_log	dx_lagC	dx_lagP	dx_t0	dx_tf	K_Error > 20%
3	A4	CD2015_PM1-1	CD2015	RT027	1	1	D-Saccharic Acid	1	0	0.113	0.113	0.377	0.916667	0.113	0.012788	2.53281	1.70618	1.65124	0.975028	3.66667	0.473404	0.0833026	1.46418	2.16667	3.66667	0	0	1.01638	0.166667	0.166667	3.83333	FALSE
3	A4	CD2015_PM1-1	CD2015	RT027	1	1	D-Saccharic Acid	1	0	0.113	0.113	0.377	0.916667	0.113	0.012788	2.63938	2.42929	0.233748	0.210056	8	0.133395	-0.0348444	5.19621	4.83333	19.1667	0.23306	0.209369	4.06822	3.83333	3.83333	21.5	FALSE
4	A5	CD2015_PM1-1	CD2015	RT027	1	1	Succinic Acid	1	0	0.116	0.116	0.522	1.40972	0.116	0.0135079	3.54482	2.26719	1.94898	1.08146	4.16667	0.430298	0.123782	1.61085	1.83333	4.16667	0	0	0.833898	0.166667	0.166667	4.33333	FALSE
4	A5	CD2015_PM1-1	CD2015	RT027	1	1	Succinic Acid	1	0	0.116	0.116	0.522	1.40972	0.116	0.0135079	4.41207	3.83572	0.445257	0.368287	8	0.148246	-0.0448636	4.67565	5.66667	17.8333	0.405675	0.329468	4.46127	4.33333	4.33333	21.5	FALSE
9	A10	CD2015_PM1-1	CD2015	RT027	1	1	D-Trehalose	1	0	0.141	0.141	0.94	2.77431	0.141	0.0199709	6.57792	3.69691	2.80341	1.3359	5.16667	0.445106	0.0939512	1.55726	2.16667	5.16667	0	0	0.88369	0.166667	0.166667	5.33333	FALSE
9	A10	CD2015_PM1-1	CD2015	RT027	1	1	D-Trehalose	1	0	0.141	0.141	0.94	2.77431	0.141	0.0199709	8.4141	6.61829	0.683581	0.520923	13.1667	0.103913	-0.0139683	6.67044	6.66667	16.8333	0.110456	0.0678589	5.40847	5.33333	5.33333	21.5	FALSE
10	A11	CD2015_PM1-1	CD2015	RT027	1	1	D-Mannose	1	0	0.137	0.137	0.93	2.75347	0.137	0.0189252	7.49338	3.96937	3.22906	1.44198	5.16667	0.49359	0.0672764	1.4043	2.33333	5.16667	0	0	0.971392	0.166667	0.166667	5.33333	FALSE
10	A11	CD2015_PM1-1	CD2015	RT027	1	1	D-Mannose	1	0	0.137	0.137	0.93	2.75347	0.137	0.0189252	5.78915	4.84425	0.534351	0.428107	13	0.114356	-0.0518567	6.06132	7.16667	19.1667	0.374484	0.279802	5.71176	5.33333	5.33333	21.5	FALSE
12	B1	CD2015_PM1-1	CD2015	RT027	1	1	D-Serine	1	0	0.127	0.127	0.524	1.37847	0.127	0.0161471	4.81693	2.92797	2.13566	1.14284	4.66667	0.435623	0.0291642	1.59116	2	4.66667	0	0	0.83138	0.166667	0.166667	4.83333	FALSE
12	B1	CD2015_PM1-1	CD2015	RT027	1	1	D-Serine	1	0	0.127	0.127	0.524	1.37847	0.127	0.0161471	3.45887	3.10414	0.289125	0.253964	20.3333	0.06967	-0.0265096	9.94901	6.66667	21.3333	0.0156013	0.012176	5.456	4.83333	4.83333	21.5	FALSE
13	B2	CD2015_PM1-1	CD2015	RT027	1	1	D-Sorbitol	1	0	0.12	0.12	0.854	2.54861	0.12	0.0144486	5.39587	3.17351	2.39476	1.22223	4.66667	0.429077	-0.0156777	1.61544	2.16667	4.83333	0.00212287	0.000625533	0.89144	0.166667	0.166667	5	FALSE
13	B2	CD2015_PM1-1	CD2015	RT027	1	1	D-Sorbitol	1	0	0.12	0.12	0.854	2.54861	0.12	0.0144486	1.35386	1.1891	0.460776	0.378968	12.3333	0.114996	0.0464374	6.02757	6.5	12.3333	0	0	6.1094	5.5	5	12.5	FALSE
13	B2	CD2015_PM1-1	CD2015	RT027	1	1	D-Sorbitol	1	0	0.12	0.12	0.854	2.54861	0.12	0.0144486	2.04106	1.78981	0.430363	0.357928	17.3333	0.128088	-0.122251	5.41147	14	20.8333	0.393798	0.322016	13.0735	12.5	12.5	21.5	FALSE
21	B10	CD2015_PM1-1	CD2015	RT027	1	1	Formic Acid	1	0	0.139	0.139	0.431	1.01389	0.139	0.0193315	2.07101	1.47498	1.37451	0.86479	3.66667	0.396516	0.126842	1.74809	2.16667	3.66667	0	0	0.986664	0.166667	0.166667	3.83333	FALSE
21	B10	CD2015_PM1-1	CD2015	RT027	1	1	Formic Acid	1	0	0.139	0.139	0.431	1.01389	0.139	0.0193315	2.03327	1.88589	0.251868	0.224637	6	0.144208	-0.0299927	4.80659	4.66667	8.66667	0.256716	0.229497	3.90923	3.83333	3.83333	21.5	FALSE
27	C4	CD2015_PM1-1	CD2015	RT027	1	1	D-Ribose	1	0	0.128	0.128	0.678	1.90972	0.128	0.0164376	6.61246	3.81453	2.38877	1.22047	5	0.445573	0.030613	1.55563	1.5	5	0	0	0.473446	0.166667	0.166667	5.16667	FALSE
27	C4	CD2015_PM1-1	CD2015	RT027	1	1	D-Ribose	1	0	0.128	0.128	0.678	1.90972	0.128	0.0164376	5.4593	4.54844	0.535655	0.428957	18.5	0.05257	-0.00688037	13.1852	9.33333	19.5	0.0162231	0.0106205	6.19715	5.16667	5.16667	21.5	FALSE
54	E7	CD2015_PM1-1	CD2015	RT027	1	1	alpha-Hydroxy Butyric Acid	1	0	0.124	0.124	0.505	1.32292	0.124	0.0154057	3.94889	2.47474	2.00716	1.101	4.33333	0.448871	0.0736263	1.5442	2	4.33333	0	0	0.90231	0.166667	0.166667	4.5	FALSE
54	E7	CD2015_PM1-1	CD2015	RT027	1	1	alpha-Hydroxy Butyric Acid	1	0	0.124	0.124	0.505	1.32292	0.124	0.0154057	1.86157	1.67097	0.264479	0.23466	10	0.0980081	-0.0568181	7.07235	5.66667	15	0.353767	0.328188	4.64975	4.5	4.5	21.5	FALSE
58	E11	CD2015_PM1-1	CD2015	RT027	1	1	2-Deoxy Adenosine	1	0	0.158	0.156	0.397	0.829861	0.158	0.0249745	1.96891	1.56608	0.769597	0.570752	5.83333	0.18555	0.0158358	3.73564	3.33333	5.83333	0	0	1.66655	0.166667	0.166667	6	FALSE
58	E11	CD2015_PM1-1	CD2015	RT027	1	1	2-Deoxy Adenosine	1	0	0.158	0.156	0.397	0.829861	0.158	0.0249745	4.58669	3.94917	0.390957	0.329992	12.3333	0.107894	-0.0196857	6.42433	8.5	21.3333	0.0580282	0.0426133	7.04373	6	6	21.5	FALSE
61	F2	CD2015_PM1-1	CD2015	RT027	1	1	Citric Acid	1	0	0.127	0.124	0.401	0.951389	0.127	0.016135	3.22772	2.24629	1.54189	0.932906	5.5	0.331506	0.0645136	2.0909	3.66667	5.5	0	0	1.95197	0.166667	0.166667	5.66667	FALSE
61	F2	CD2015_PM1-1	CD2015	RT027	1	1	Citric Acid	1	0	0.127	0.124	0.401	0.951389	0.127	0.016135	2.21776	2.05331	0.235147	0.21119	9.5	0.0884004	-0.0366046	7.84099	6.83333	19.6667	0.205346	0.181825	5.86744	5.66667	5.66667	21.5	FALSE
65	F6	CD2015_PM1-1	CD2015	RT027	1	1	Bromo Succinic Acid	1	0	0.112	0.112	0.352	0.833333	0.112	0.0125489	0.136573	0.128329	0.196426	0.179339	1.83333	0.153363	0.150741	4.51966	1.5	1.83333	0	0	0.662569	0.166667	0.166667	2	FALSE
65	F6	CD2015_PM1-1	CD2015	RT027	1	1	Bromo Succinic Acid	1	0	0.112	0.112	0.352	0.833333	0.112	0.0125489	1.58593	1.21729	0.950259	0.667962	5.33333	0.295727	0.0531028	2.34388	3.83333	5.33333	0	0	2.49126	2	2	5.5	FALSE
65	F6	CD2015_PM1-1	CD2015	RT027	1	1	Bromo Succinic Acid	1	0	0.112	0.112	0.352	0.833333	0.112	0.0125489	1.7615	1.6137	0.274659	0.242679	9	0.121836	-0.0413042	5.6892	6.83333	10.3333	0.303917	0.272373	5.93587	5.5	5.5	21.5	FALSE
74	G3	CD2015_PM1-1	CD2015	RT027	1	1	L-Serine	1	0	0.119	0.119	0.563	1.54167	0.119	0.014179	4.96551	2.90327	2.51793	1.25787	4.5	0.479379	0.0658131	1.44593	2.33333	4.5	0	0	0.956097	0.166667	0.166667	4.66667	FALSE
74	G3	CD2015_PM1-1	CD2015	RT027	1	1	L-Serine	1	0	0.119	0.119	0.563	1.54167	0.119	0.014179	1.74293	1.49751	0.323266	0.280103	7.83333	0.138156	-0.0561533	5.01712	6.16667	15	0.456445	0.423025	5.10821	4.66667	4.66667	21.5	FALSE
79	G8	CD2015_PM1-1	CD2015	RT027	1	1	N-Acetyl-beta-D Mannosamine	1	0	0.123	0.123	0.464	1.18403	0.123	0.0151535	3.67694	2.31459	1.95156	1.08234	4	0.479992	0.0606347	1.44408	1.83333	4	0	0	0.793833	0.166667	0.166667	4.16667	FALSE
79	G8	CD2015_PM1-1	CD2015	RT027	1	1	N-Acetyl-beta-D Mannosamine	1	0	0.123	0.123	0.464	1.18403	0.123	0.0151535	2.31847	2.15463	0.240891	0.21583	18.5	0.069379	-0.0345797	9.99073	4.83333	19.3333	0.00520627	0.00420442	4.22381	4.16667	4.16667	21.5	FALSE
87	H4	CD2015_PM1-1	CD2015	RT027	1	1	Tyramine	1	0	0.132	0.132	0.412	0.972222	0.132	0.0174358	2.30984	1.65819	1.30441	0.834824	4.16667	0.345001	0.0542415	2.00912	2.5	4.16667	0	0	1.1187	0.166667	0.166667	4.33333	FALSE
87	H4	CD2015_PM1-1	CD2015	RT027	1	1	Tyramine	1	0	0.132	0.132	0.412	0.972222	0.132	0.0174358	4.21091	3.71933	0.33562	0.289395	7.5	0.158839	-0.0297619	4.36385	5.83333	17.8333	0.227188	0.186449	4.94583	4.33333	4.33333	21.5	FALSE
94	H11	CD2015_PM1-1	CD2015	RT027	1	1	Phenylethylamine	1	0	0.143	0.143	0.35	0.71875	0.143	0.0204562	2.41002	1.80823	0.986781	0.686516	4.83333	0.251596	0.0123512	2.755	2.16667	4.83333	0	0	0.883407	0.166667	0.166667	5	FALSE
94	H11	CD2015_PM1-1	CD2015	RT027	1	1	Phenylethylamine	1	0	0.143	0.143	0.35	0.71875	0.143	0.0204562	1.58461	1.47926	0.201524	0.183591	10	0.0706416	-0.0279258	9.81217	7.16667	13	0.208683	0.190775	5.99484	5	5	21.5	FALSE
95	H12	CD2015_PM1-1	CD2015	RT027	1	1	2-Aminoethanol	1	0	0.151	0.151	0.693	1.88194	0.151	0.0228325	2.87089	1.85814	1.87004	1.05433	3.66667	0.494338	0.0979775	1.40217	2	3.66667	0	0	0.915034	0.166667	0.166667	3.83333	FALSE
95	H12	CD2015_PM1-1	CD2015	RT027	1	1	2-Aminoethanol	1	0	0.151	0.151	0.693	1.88194	0.151	0.0228325	3.06972	2.67264	0.511396	0.413034	6.83333	0.220209	-0.0648837	3.14768	5.33333	7.66667	0.514757	0.4164	4.36833	3.83333	3.83333	21.5	FALSE
98	A3	CD2015_PM1-2	CD2015	RT027	1	2	N-Acetyl-D-Glucosamine	1	0	0.094	0.094	0.974	3.0137	0.094	0.00887475	1.27596	0.915608	1.54829	0.935421	2.5	0.602966	0.602439	1.14956	2.33333	2.5	0	0	0.94864	0.166667	0.166667	2.66667	FALSE
98	A3	CD2015_PM1-2	CD2015	RT027	1	2	N-Acetyl-D-Glucosamine	1	0	0.094	0.094	0.974	3.0137	0.094	0.00887475	26.8603	14.4608	2.6566	1.29653	7.5	0.607556	-0.328969	1.14088	3.33333	16.8333	2.95946	1.65729	2.67292	2.66667	2.66667	21.5	FALSE
100	A5	CD2015_PM1-2	CD2015	RT027	1	2	Succinic Acid	1	0	0.102	0.102	0.507	1.38699	0.102	0.0104201	3.82842	2.45003	1.98474	1.09351	4.5	0.393502	0.108944	1.76148	2.33333	4.5	0	0	0.947378	0.166667	0.166667	4.66667	FALSE
100	A5	CD2015_PM1-2	CD2015	RT027	1	2	Succinic Acid	1	0	0.102	0.102	0.507	1.38699	0.102	0.0104201	7.80465	6.31256	0.621301	0.483229	11.3333	0.147516	-0.0275797	4.6988	6	14	0.21931	0.145335	4.86457	4.66667	4.66667	21.5	FALSE
105	A10	CD2015_PM1-2	CD2015	RT027	1	2	D-Trehalose	1	0	0.096	0.096	1.011	3.13356	0.096	0.00930442	16.0083	6.98035	5.32479	1.84448	6.83333	0.453964	0.0931886	1.52688	2.66667	6.83333	0	0	0.958314	0.166667	0.166667	7	FALSE
105	A10	CD2015_PM1-2	CD2015	RT027	1	2	D-Trehalose	1	0	0.096	0.096	1.011	3.13356	0.096	0.00930442	6.88519	5.51305	0.612615	0.477857	16	0.107503	-0.0251625	6.44771	8.66667	21.3333	0.0772171	0.0490675	7.11618	7	7	21.5	FALSE
106	A11	CD2015_PM1-2	CD2015	RT027	1	2	D-Mannose	1	0	0.099	0.099	0.987	3.0411	0.099	0.00987868	15.121	6.6315	5.24411	1.83164	6.66667	0.470187	0.0911762	1.4742	2.66667	6.66667	0	0	1.06876	0.166667	0.166667	6.83333	FALSE
106	A11	CD2015_PM1-2	CD2015	RT027	1	2	D-Mannose	1	0	0.099	0.099	0.987	3.0411	0.099	0.00987868	5.72213	4.74703	0.516615	0.416481	14.1667	0.101294	-0.0424445	6.84295	8.33333	19.6667	0.202493	0.143312	6.91318	6.83333	6.83333	21.5	FALSE
108	B1	CD2015_PM1-2	CD2015	RT027	1	2	D-Serine	1	0	0.108	0.108	0.458	1.19863	0.108	0.0116791	5.62287	3.43905	2.12423	1.13919	5.5	0.365985	0.0489646	1.89392	2.33333	5.5	0	0	0.935336	0.166667	0.166667	5.66667	FALSE
108	B1	CD2015_PM1-2	CD2015	RT027	1	2	D-Serine	1	0	0.108	0.108	0.458	1.19863	0.108	0.0116791	3.77016	3.34022	0.32146	0.278737	20.8333	0.0635705	-0.00855888	10.9036	7	21.3333	0.00221281	0.00167592	5.83324	5.66667	5.66667	21.5	FALSE
109	B2	CD2015_PM1-2	CD2015	RT027	1	2	D-Sorbitol	1	0	0.1	0.1	0.866	2.62329	0.1	0.0100564	6.84848	3.91353	2.69996	1.30832	5.66667	0.386784	0.0654389	1.79208	2.66667	5.66667	0	0	1.03992	0.166667	0.166667	5.83333	FALSE
109	B2	CD2015_PM1-2	CD2015	RT027	1	2	D-Sorbitol	1	0	0.1	0.1	0.866	2.62329	0.1	0.0100564	12.9938	8.98107	1.29675	0.831494	18.8333	0.121448	-0.0577304	5.70737	8	21.3333	0.189503	0.0861127	6.31948	5.83333	5.83333	21.5	FALSE
112	B5	CD2015_PM1-2	CD2015	RT027	1	2	D-Glucuronic Acid	1	0	0.115	0.115	0.396	0.962329	0.115	0.0132267	3.04106	2.06867	1.61651	0.96184	4.5	0.363977	0.0728172	1.90437	2.66667	4.5	0	0	1.17116	0.166667	0.166667	4.66667	FALSE
112	B5	CD2015_PM1-2	CD2015	RT027	1	2	D-Glucuronic Acid	1	0	0.115	0.115	0.396	0.962329	0.115	0.0132267	3.73932	3.34402	0.305314	0.266444	11.6667	0.106685	-0.0262839	6.49712	6	15.1667	0.147235	0.119681	4.95373	4.66667	4.66667	21.5	FALSE
123	C4	CD2015_PM1-2	CD2015	RT027	1	2	D-Ribose	1	0	0.102	0.102	0.727	2.14041	0.102	0.0104666	13.5965	6.91053	3.50468	1.50512	7.5	0.332072	0.0396942	2.08734	2.33333	7.5	0	0	0.538521	0.166667	0.166667	7.66667	FALSE
123	C4	CD2015_PM1-2	CD2015	RT027	1	2	D-Ribose	1	0	0.102	0.102	0.727	2.14041	0.102	0.0104666	4.74642	3.95045	0.577628	0.455922	21.3333	0.0616767	0.0172424	11.2384	10.5	21.3333	0	0	8.19184	7.66667	7.66667	21.5	FALSE
151	E8	CD2015_PM1-2	CD2015	RT027	1	2	beta-Methyl-D Glucoside	1	0	0.092	0.092	0.322	0.787671	0.092	0.00846758	0.479034	0.437504	0.306432	0.2673	3.16667	0.133759	0.100796	5.18206	0.333333	3.16667	0	0	0.167655	0.166667	0.166667	3.33333	FALSE
151	E8	CD2015_PM1-2	CD2015	RT027	1	2	beta-Methyl-D Glucoside	1	0	0.092	0.092	0.322	0.787671	0.092	0.00846758	0.643179	0.552599	0.497944	0.404094	6	0.222561	0.0595802	3.11442	4.83333	6	0	0	3.85369	3.33333	3.33333	6.16667	FALSE
151	E8	CD2015_PM1-2	CD2015	RT027	1	2	beta-Methyl-D Glucoside	1	0	0.092	0.092	0.322	0.787671	0.092	0.00846758	9.48711	7.24357	0.752373	0.560971	13.3333	0.300794	-0.0292471	2.30439	7.66667	21.3333	0.122438	0.0724306	6.84543	6.16667	6.16667	21.5	FALSE
155	E12	CD2015_PM1-2	CD2015	RT027	1	2	Adenosine	1	0	0.097	0.097	0.417	1.09589	0.097	0.0094093	0.262957	0.23533	0.377666	0.320391	1.66667	0.287098	0.287098	2.41432	1.66667	1.66667	0	0	0.550702	0.166667	0.166667	1.83333	FALSE
155	E12	CD2015_PM1-2	CD2015	RT027	1	2	Adenosine	1	0	0.097	0.097	0.417	1.09589	0.097	0.0094093	32.9166	18.8569	1.97743	1.09106	12	0.380891	-0.0144169	1.81981	3.33333	19.6667	0.130489	0.0448152	2.04688	1.83333	1.83333	21.5	FALSE
157	F2	CD2015_PM1-2	CD2015	RT027	1	2	Citric Acid	1	0	0.099	0.099	0.361	0.89726	0.099	0.0098122	2.0651	1.52496	1.2714	0.820396	4.33333	0.31729	0.140844	2.18459	2.83333	4.33333	0	0	1.3983	0.166667	0.166667	4.5	FALSE
157	F2	CD2015_PM1-2	CD2015	RT027	1	2	Citric Acid	1	0	0.099	0.099	0.361	0.89726	0.099	0.0098122	7.57252	6.18978	0.569963	0.451052	10.3333	0.19989	-0.0295115	3.46764	5.66667	21.3333	0.207447	0.141719	4.71608	4.5	4.5	21.5	FALSE
160	F5	CD2015_PM1-2	CD2015	RT027	1	2	Fumaric Acid	1	0	0.093	0.093	0.385	1	0.093	0.00865064	3.38604	2.18866	1.99053	1.09545	4.16667	0.414116	0.137496	1.6738	2.33333	4.16667	0	0	0.970009	0.166667	0.166667	4.33333	FALSE
160	F5	CD2015_PM1-2	CD2015	RT027	1	2	Fumaric Acid	1	0	0.093	0.093	0.385	1	0.093	0.00865064	3.99378	3.55007	0.351305	0.301071	9.16667	0.141442	-0.024535	4.90059	5.16667	11.8333	0.230644	0.187152	4.38472	4.33333	4.33333	21.5	FALSE
162	F7	CD2015_PM1-2	CD2015	RT027	1	2	Propionic Acid	1	0	0.098	0.098	0.414	1.08219	0.098	0.009609	3.78704	2.42209	2.02035	1.10537	4.5	0.402225	0.1165	1.72328	2.5	4.5	0	0	1.04014	0.166667	0.166667	4.66667	FALSE
162	F7	CD2015_PM1-2	CD2015	RT027	1	2	Propionic Acid	1	0	0.098	0.098	0.414	1.08219	0.098	0.009609	4.78248	4.17152	0.377495	0.320266	11	0.118773	-0.0202065	5.8359	5.66667	15.3333	0.149877	0.115191	4.70777	4.66667	4.66667	21.5	FALSE
176	G9	CD2015_PM1-2	CD2015	RT027	1	2	Mono Methyl Succinate	1	0	0.095	0.095	0.485	1.33562	0.095	0.00904484	6.35147	3.65921	2.66181	1.29796	5.33333	0.401854	0.0838084	1.72487	2.5	5.33333	0	0	0.946854	0.166667	0.166667	5.5	FALSE
176	G9	CD2015_PM1-2	CD2015	RT027	1	2	Mono Methyl Succinate	1	0	0.095	0.095	0.485	1.33562	0.095	0.00904484	4.25504	3.73534	0.356238	0.304715	13.5	0.0864118	-0.0281588	8.02144	6.33333	21.3333	0.0875371	0.0667212	5.52897	5.5	5.5	21.5	FALSE
186	H7	CD2015_PM1-2	CD2015	RT027	1	2	Glucuronamide	1	0	0.097	0.097	0.372	0.941781	0.097	0.00941107	0.808141	0.655342	0.858157	0.619585	2.66667	0.400975	0.344183	1.72866	2.33333	2.66667	0	0	1.10377	0.166667	0.166667	2.83333	FALSE
186	H7	CD2015_PM1-2	CD2015	RT027	1	2	Glucuronamide	1	0	0.097	0.097	0.372	0.941781	0.097	0.00941107	0.192091	0.172705	0.305372	0.266488	3.83333	0.331997	0.0128684	2.08781	3.33333	3.83333	0	0	2.86073	2.83333	2.83333	4	FALSE
186	H7	CD2015_PM1-2	CD2015	RT027	1	2	Glucuronamide	1	0	0.097	0.097	0.372	0.941781	0.097	0.00941107	7.04467	5.84474	0.510972	0.412753	11.5	0.544532	-0.0255758	1.27292	4.83333	15	0.162947	0.114113	4.68984	4.5	4	21.5	FALSE
190	H11	CD2015_PM1-2	CD2015	RT027	1	2	Phenylethylamine	1	0	0.1	0.1	0.328	0.780822	0.1	0.0100017	1.52924	1.19393	0.95309	0.669413	3.83333	0.265885	0.108599	2.60694	2.5	3.83333	0	0	0.984268	0.166667	0.166667	4	FALSE
190	H11	CD2015_PM1-2	CD2015	RT027	1	2	Phenylethylamine	1	0	0.1	0.1	0.328	0.780822	0.1	0.0100017	8.2678	6.6766	0.645852	0.498258	10.6667	0.198547	-0.0302321	3.4911	5.16667	13.6667	0.255516	0.168713	4.31591	4	4	21.5	FALSE
191	H12	CD2015_PM1-2	CD2015	RT027	1	2	2-Aminoethanol	1	0	0.108	0.108	0.585	1.63356	0.108	0.0116785	3.2761	2.04194	2.29283	1.19175	3.66667	0.515066	0.206401	1.34574	2.16667	3.66667	0	0	0.925179	0.166667	0.166667	3.83333	FALSE
191	H12	CD2015_PM1-2	CD2015	RT027	1	2	2-Aminoethanol	1	0	0.108	0.108	0.585	1.63356	0.108	0.0116785	7.48263	6.17037	0.5942	0.466372	7.83333	0.204573	-0.0492211	3.38826	4.66667	10.8333	0.284226	0.196365	3.86257	3.83333	3.83333	21.5	FALSE
